# Supplementary material for: catena-Poly[[diaqua­(1H-imidazo[4,5-f][1,10]phenanthroline)cobalt(II)]-μ-sulfato]
Source: Acta Crystallogr Sect E Struct Rep Online. 2009 May 7;65(Pt 6):m618. doi: 10.1107/S1600536809016419 (PMC2969714; doi:10.1107/S1600536809016419)
Supplement: Supplementary file 1 [file e-65-0m618-sup1.cif]

##############################################################################
###                                                                        ###
###        Electronic paper (Acta Crystallographica Section E)             ###
###                                                                        ###
##############################################################################
#                                                                            #
# This CIF contains the data in a paper accepted for publication in Acta     #
# Crystallographica Section E. It conforms to the requirements of Notes      #
# for Authors for Section E, and has been peer reviewed under the auspices   #
# of the IUCr Commission on Journals.                                        #
#                                                                            #
# Full details of the Crystallographic Information File format               #
# are given in the paper "The Crystallographic Information File (CIF):       #
# a New Standard Archive File for Crystallography" by S. R. Hall, F. H.      #
# Allen and I. D. Brown [Acta Cryst. (1991), A47, 655-685].                  #
#                                                                            #
# The current version of the core CIF dictionary is obtainable from          #
# ftp://ftp.iucr.org/pub/cif_core.dic. The current version number is 2.4.    #
#                                                                            #
# Software is freely available for graphical display of the structure(s) in  #
# this CIF.  For information consult the CIF home page http://www.iucr.org/  #
# cif/home.html                                                              #
#                                                                            #
# This file may be used for bona fide research purposes within the           #
# scientific community so long as proper attribution is given to the journal # 
# article from which it was obtained.                                        #
#                                                                            #
##############################################################################
                                             
data_I
_audit_creation_method     SHELXL-97
_chemical_name_systematic
;
<i>catena</i>-Poly[[diaqua(1<i>H</i>-imidazo[4,5-f][1,10]
phenanthroline)cobalt(II)]-\m-sulfato]
;
_chemical_name_common     ?
_chemical_formula_moiety     'C13 H12 Co N4 O6 S'
_chemical_formula_sum     'C13 H12 Co N4 O6 S'
_chemical_formula_iupac     '[Co (S O4) (C13 H8 N4) (H2 O)2]'
_chemical_formula_weight     411.26
_chemical_melting_point     ?
_symmetry_cell_setting     monoclinic
_symmetry_space_group_name_H-M     'P 21/c'
_symmetry_space_group_name_Hall     '-P 2ybc'
loop_
    _symmetry_equiv_pos_as_xyz
    'x, y, z'
    '-x, y+1/2, -z+1/2'
    '-x, -y, -z'
    'x, -y-1/2, z-1/2'
_cell_length_a     10.916(4)
_cell_length_b     7.017(2)
_cell_length_c     19.690(7)
_cell_angle_alpha     90.00
_cell_angle_beta     99.353(7)
_cell_angle_gamma     90.00
_cell_volume     1488.2(9)
_cell_formula_units_Z     4
_cell_measurement_reflns_used     2639
_cell_measurement_theta_min     2.10
_cell_measurement_theta_max     25.09
_cell_measurement_temperature     298(2)
_exptl_crystal_description     block
_exptl_crystal_colour     pink
_exptl_crystal_size_max     0.27
_exptl_crystal_size_mid     0.15
_exptl_crystal_size_min     0.10
_exptl_crystal_density_diffrn     1.835
_exptl_crystal_density_meas     ?
_exptl_crystal_density_method     'not measured'
_exptl_crystal_F_000     836
_exptl_absorpt_coefficient_mu     1.336
_exptl_absorpt_correction_type     'multi-scan'
_exptl_absorpt_process_details     '(SADABS; Bruker, 2004)'
_exptl_absorpt_correction_T_min     0.7142
_exptl_absorpt_correction_T_max     0.8779
_exptl_special_details
;
;
_diffrn_ambient_temperature     298(2)
_diffrn_radiation_type     MoK\a
_diffrn_radiation_wavelength     0.71073
_diffrn_radiation_source     'fine-focus sealed tube'
_diffrn_radiation_monochromator     graphite
_diffrn_measurement_device_type     'Bruker APEXII area-detector'
_diffrn_measurement_method     '\f and \w'
_diffrn_detector_area_resol_mean     ?
_diffrn_reflns_number     7263
_diffrn_reflns_av_R_equivalents     0.1076
_diffrn_reflns_av_sigmaI/netI     0.1587
_diffrn_reflns_theta_min     2.10
_diffrn_reflns_theta_max     25.09
_diffrn_reflns_theta_full     25.09
_diffrn_measured_fraction_theta_max     0.997
_diffrn_measured_fraction_theta_full     0.997
_diffrn_reflns_limit_h_min     -13
_diffrn_reflns_limit_h_max     11
_diffrn_reflns_limit_k_min     -7
_diffrn_reflns_limit_k_max     8
_diffrn_reflns_limit_l_min     -22
_diffrn_reflns_limit_l_max     23
_diffrn_standards_number     0
_diffrn_standards_interval_count     0
_diffrn_standards_interval_time     0
_diffrn_standards_decay_%     ?
_refine_special_details
;
 Refinement of F^2^ against ALL reflections.  The weighted R-factor wR and
 goodness of fit S are based on F^2^, conventional R-factors R are based
 on F, with F set to zero for negative F^2^. The threshold expression of
 F^2^ > 2sigma(F^2^) is used only for calculating R-factors(gt) etc. and is
 not relevant to the choice of reflections for refinement.  R-factors based
 on F^2^ are statistically about twice as large as those based on F, and R-
 factors based on ALL data will be even larger.
;
_reflns_number_total     2639
_reflns_number_gt     1216
_reflns_threshold_expression     I>2\s(I)
_refine_ls_structure_factor_coef     Fsqd
_refine_ls_matrix_type     full
_refine_ls_R_factor_all     0.1292
_refine_ls_R_factor_gt     0.0626
_refine_ls_wR_factor_gt     0.0935
_refine_ls_wR_factor_ref     0.0996
_refine_ls_goodness_of_fit_ref     1.239
_refine_ls_restrained_S_all     1.236
_refine_ls_number_reflns     2639
_refine_ls_number_parameters     242
_refine_ls_number_restraints     16
_refine_ls_hydrogen_treatment     mixed
_refine_ls_weighting_scheme     calc
_refine_ls_weighting_details
                      'calc w=1/[\s^2^(Fo^2^)+0.5747P] where P=(Fo^2^+2Fc^2^)/3'
_atom_sites_solution_hydrogens     geom
_atom_sites_solution_primary     direct
_atom_sites_solution_secondary     difmap
_refine_ls_shift/su_max     0.000
_refine_ls_shift/su_mean     0.000
_refine_diff_density_max     0.529
_refine_diff_density_min     -0.800
_refine_ls_extinction_method     none
_refine_ls_extinction_coef     ?
loop_
    _atom_type_symbol
    _atom_type_description
    _atom_type_scat_dispersion_real
    _atom_type_scat_dispersion_imag
    _atom_type_scat_source
    'C' 'C' 0.0033 0.0016
                         'International Tables Vol C Tables 4.2.6.8 and 6.1.1.4'
    'H' 'H' 0.0000 0.0000
                         'International Tables Vol C Tables 4.2.6.8 and 6.1.1.4'
    'N' 'N' 0.0061 0.0033
                         'International Tables Vol C Tables 4.2.6.8 and 6.1.1.4'
    'O' 'O' 0.0106 0.0060
                         'International Tables Vol C Tables 4.2.6.8 and 6.1.1.4'
    'Co' 'Co' 0.3494 0.9721
                         'International Tables Vol C Tables 4.2.6.8 and 6.1.1.4'
    'S' 'S' 0.1246 0.1234
                         'International Tables Vol C Tables 4.2.6.8 and 6.1.1.4'
_computing_data_collection     'APEX2 (Bruker, 2004)'
_computing_cell_refinement     'SAINT (Bruker, 2004)'
_computing_data_reduction     'SAINT (Bruker, 2004)'
_computing_structure_solution     'SHELXS97 (Sheldrick, 2008)'
_computing_structure_refinement     'SHELXL97 (Sheldrick, 2008)'
_computing_molecular_graphics
                             'SHELXTL (Sheldrick, 2008) and PLATON (Spek, 2009)'
_computing_publication_material     'SHELXTL (Sheldrick, 2008)'
loop_
    _atom_site_type_symbol
    _atom_site_label
    _atom_site_fract_x
    _atom_site_fract_y
    _atom_site_fract_z
    _atom_site_U_iso_or_equiv
    _atom_site_adp_type
    _atom_site_calc_flag
    _atom_site_refinement_flags
    _atom_site_occupancy
    _atom_site_disorder_assembly
    _atom_site_disorder_group
    Co Co1 0.34886(10) 0.82399(16) 0.17466(5) 0.0429(4) Uani d . 1 . .
    S S1 0.56896(17) 0.4999(3) 0.16741(9) 0.0274(5) Uani d . 1 . .
    N N1 0.1702(5) 0.6658(8) 0.1762(3) 0.0245(14) Uani d . 1 . .
    N N2 0.2484(5) 0.8137(8) 0.0647(2) 0.0250(14) Uani d . 1 . .
    N N3 -0.2426(5) 0.6042(7) 0.0324(3) 0.0267(16) Uani d . 1 . .
    H H3A -0.2918 0.5566 0.0579 0.032 Uiso calc RU 1 . .
    N N4 -0.1771(5) 0.7193(8) -0.0599(2) 0.0291(16) Uani d . 1 . .
    O O1 0.2408(5) 1.0847(8) 0.1803(2) 0.0445(15) Uani d D 1 . .
    O O2 0.5124(5) 0.9751(8) 0.1509(3) 0.0412(14) Uani d D 1 . .
    O O3 0.4411(4) 0.5535(6) 0.1725(2) 0.0350(14) Uani d . 1 . .
    O O4 0.5748(4) 0.4383(7) 0.09768(19) 0.0386(14) Uani d . 1 . .
    O O5 0.6524(4) 0.6627(7) 0.18635(19) 0.0323(12) Uani d . 1 . .
    O O6 0.6059(4) 0.3399(6) 0.21441(19) 0.0307(12) Uani d . 1 . .
    C C1 0.1378(7) 0.5856(9) 0.2311(3) 0.031(2) Uani d . 1 . .
    H H1A 0.1966 0.5749 0.2708 0.037 Uiso calc RU 1 . .
    C C2 0.0173(7) 0.5157(10) 0.2320(3) 0.0332(19) Uani d . 1 . .
    H H2A -0.0017 0.4581 0.2715 0.040 Uiso calc RU 1 . .
    C C3 -0.0704(7) 0.5316(10) 0.1759(3) 0.034(2) Uani d . 1 . .
    H H3 -0.1503 0.4864 0.1764 0.041 Uiso calc RU 1 . .
    C C4 -0.0385(6) 0.6200(9) 0.1152(3) 0.0238(18) Uani d . 1 . .
    C C5 -0.1175(6) 0.6462(10) 0.0526(3) 0.0265(18) Uani d . 1 . .
    C C6 -0.2719(6) 0.6509(10) -0.0334(3) 0.0278(18) Uani d . 1 . .
    H H6 -0.3512 0.6371 -0.0585 0.033 Uiso calc RU 1 . .
    C C7 -0.0817(6) 0.7170(10) -0.0066(3) 0.0254(18) Uani d . 1 . .
    C C8 0.0452(6) 0.7759(9) -0.0039(3) 0.0216(18) Uani d . 1 . .
    C C9 0.0918(7) 0.8457(9) -0.0621(3) 0.0286(18) Uani d . 1 . .
    H H9 0.0403 0.8592 -0.1043 0.034 Uiso calc RU 1 . .
    C C10 0.2155(7) 0.8930(10) -0.0542(3) 0.036(2) Uani d . 1 . .
    H H10 0.2491 0.9375 -0.0917 0.043 Uiso calc RU 1 . .
    C C11 0.2904(7) 0.8744(9) 0.0098(3) 0.032(2) Uani d . 1 . .
    H H11 0.3740 0.9063 0.0138 0.039 Uiso calc RU 1 . .
    C C12 0.1267(6) 0.7589(9) 0.0569(3) 0.0226(18) Uani d . 1 . .
    C C13 0.0858(6) 0.6824(10) 0.1185(3) 0.0237(17) Uani d . 1 . .
    H H1B 0.213(6) 1.151(9) 0.146(2) 0.052(12) Uiso d DU 1 . .
    H H2B 0.549(6) 1.076(5) 0.159(3) 0.041(7) Uiso d DU 1 . .
    H H1C 0.291(5) 1.130(10) 0.212(2) 0.049(9) Uiso d DU 1 . .
    H H2C 0.570(4) 0.898(7) 0.160(3) 0.041(7) Uiso d DU 1 . .
loop_
    _atom_site_aniso_label
    _atom_site_aniso_U_11
    _atom_site_aniso_U_22
    _atom_site_aniso_U_33
    _atom_site_aniso_U_12
    _atom_site_aniso_U_13
    _atom_site_aniso_U_23
    Co1 0.0385(7) 0.0469(8) 0.0425(6) 0.0000(7) 0.0044(5) -0.0012(6)
    S1 0.0247(11) 0.0297(13) 0.0272(10) 0.0014(11) 0.0024(8) -0.0027(10)
    N1 0.025(4) 0.023(4) 0.025(3) 0.001(3) 0.002(3) 0.001(3)
    N2 0.028(4) 0.023(4) 0.025(3) 0.002(3) 0.008(3) -0.002(3)
    N3 0.020(4) 0.037(4) 0.025(3) -0.005(3) 0.007(3) -0.001(3)
    N4 0.028(4) 0.028(4) 0.029(3) 0.005(3) -0.001(3) 0.004(3)
    O1 0.052(4) 0.041(4) 0.036(4) 0.018(3) -0.008(3) 0.007(3)
    O2 0.031(4) 0.027(4) 0.067(4) -0.004(3) 0.013(3) 0.006(3)
    O3 0.022(3) 0.029(4) 0.053(3) 0.006(3) 0.002(3) 0.000(2)
    O4 0.040(3) 0.054(4) 0.023(3) -0.009(3) 0.009(3) -0.005(2)
    O5 0.025(3) 0.031(3) 0.039(3) -0.005(3) -0.002(2) 0.002(3)
    O6 0.035(3) 0.026(3) 0.027(2) 0.004(3) -0.007(2) 0.004(2)
    C1 0.042(5) 0.027(5) 0.020(4) 0.001(4) -0.007(4) 0.002(3)
    C2 0.036(5) 0.035(5) 0.031(4) -0.003(5) 0.010(4) 0.004(4)
    C3 0.033(5) 0.042(6) 0.029(4) 0.005(4) 0.012(4) -0.003(4)
    C4 0.025(4) 0.011(5) 0.034(4) 0.003(4) 0.003(4) -0.006(3)
    C5 0.023(4) 0.025(5) 0.031(4) -0.001(4) 0.003(4) -0.006(4)
    C6 0.024(4) 0.024(5) 0.034(4) 0.009(4) -0.002(4) -0.002(4)
    C7 0.022(4) 0.021(5) 0.032(4) 0.001(4) 0.002(4) 0.004(4)
    C8 0.018(4) 0.016(5) 0.029(4) 0.000(3) -0.001(3) -0.002(3)
    C9 0.035(5) 0.018(5) 0.032(4) 0.002(4) 0.001(4) -0.001(4)
    C10 0.051(6) 0.036(6) 0.028(4) -0.002(4) 0.025(4) -0.002(4)
    C11 0.030(5) 0.033(5) 0.036(5) 0.000(4) 0.012(4) 0.005(4)
    C12 0.023(5) 0.021(5) 0.024(4) 0.005(4) 0.005(4) 0.000(3)
    C13 0.029(4) 0.015(4) 0.027(4) 0.003(4) 0.004(3) -0.003(4)
_geom_special_details
;
 All esds (except the esd in the dihedral angle between two l.s. planes)
 are estimated using the full covariance matrix.  The cell esds are taken
 into account individually in the estimation of esds in distances, angles
 and torsion angles; correlations between esds in cell parameters are only
 used when they are defined by crystal symmetry.  An approximate (isotropic)
 treatment of cell esds is used for estimating esds involving l.s. planes.
;
loop_
    _geom_bond_atom_site_label_1
    _geom_bond_atom_site_label_2
    _geom_bond_site_symmetry_2
    _geom_bond_distance
    _geom_bond_publ_flag
    Co1 O3 . 2.152(4) ?
    Co1 O6 2_655 2.162(4) ?
    Co1 O2 . 2.192(5) ?
    Co1 O1 . 2.190(5) ?
    Co1 N1 . 2.249(5) ?
    Co1 N2 . 2.263(5) ?
    S1 O4 . 1.451(4) ?
    S1 O3 . 1.465(4) ?
    S1 O6 . 1.469(4) ?
    S1 O5 . 1.471(5) ?
    N1 C1 . 1.317(7) ?
    N1 C13 . 1.347(7) ?
    N2 C11 . 1.312(7) ?
    N2 C12 . 1.368(7) ?
    N3 C6 . 1.325(7) ?
    N3 C5 . 1.391(7) ?
    N3 H3A . 0.8600 ?
    N4 C6 . 1.322(7) ?
    N4 C7 . 1.353(8) ?
    O1 H1B . 0.84(5) ?
    O1 H1C . 0.82(5) ?
    O2 H2B . 0.82(5) ?
    O2 H2C . 0.83(5) ?
    O6 Co1 2_645 2.162(4) ?
    C1 C2 . 1.406(9) ?
    C1 H1A . 0.9300 ?
    C2 C3 . 1.343(8) ?
    C2 H2A . 0.9300 ?
    C3 C4 . 1.438(8) ?
    C3 H3 . 0.9300 ?
    C4 C5 . 1.397(8) ?
    C4 C13 . 1.417(9) ?
    C5 C7 . 1.382(8) ?
    C6 H6 . 0.9300 ?
    C7 C8 . 1.438(8) ?
    C8 C12 . 1.375(8) ?
    C8 C9 . 1.414(8) ?
    C9 C10 . 1.374(9) ?
    C9 H9 . 0.9300 ?
    C10 C11 . 1.393(9) ?
    C10 H10 . 0.9300 ?
    C11 H11 . 0.9300 ?
    C12 C13 . 1.462(8) ?
loop_
    _geom_angle_atom_site_label_1
    _geom_angle_atom_site_label_2
    _geom_angle_atom_site_label_3
    _geom_angle_site_symmetry_1
    _geom_angle_site_symmetry_3
    _geom_angle
    _geom_angle_publ_flag
    O3 Co1 O6 . 2_655 91.96(17) ?
    O3 Co1 O2 . . 91.30(19) ?
    O6 Co1 O2 2_655 . 97.5(2) ?
    O3 Co1 O1 . . 174.6(2) ?
    O6 Co1 O1 2_655 . 86.69(17) ?
    O2 Co1 O1 . . 94.1(2) ?
    O3 Co1 N1 . . 88.53(18) ?
    O6 Co1 N1 2_655 . 93.88(18) ?
    O2 Co1 N1 . . 168.6(2) ?
    O1 Co1 N1 . . 86.3(2) ?
    O3 Co1 N2 . . 96.26(18) ?
    O6 Co1 N2 2_655 . 164.44(18) ?
    O2 Co1 N2 . . 95.5(2) ?
    O1 Co1 N2 . . 83.90(18) ?
    N1 Co1 N2 . . 73.20(19) ?
    O4 S1 O3 . . 109.3(3) ?
    O4 S1 O6 . . 108.6(3) ?
    O3 S1 O6 . . 108.7(3) ?
    O4 S1 O5 . . 110.5(3) ?
    O3 S1 O5 . . 109.9(3) ?
    O6 S1 O5 . . 109.8(3) ?
    C1 N1 C13 . . 119.4(6) ?
    C1 N1 Co1 . . 124.9(5) ?
    C13 N1 Co1 . . 114.9(4) ?
    C11 N2 C12 . . 117.5(6) ?
    C11 N2 Co1 . . 126.7(5) ?
    C12 N2 Co1 . . 115.3(4) ?
    C6 N3 C5 . . 107.3(5) ?
    C6 N3 H3A . . 126.4 ?
    C5 N3 H3A . . 126.4 ?
    C6 N4 C7 . . 104.1(5) ?
    Co1 O1 H1B . . 124(5) ?
    Co1 O1 H1C . . 94(5) ?
    H1B O1 H1C . . 121(7) ?
    Co1 O2 H2B . . 140(5) ?
    Co1 O2 H2C . . 105(5) ?
    H2B O2 H2C . . 101(7) ?
    S1 O3 Co1 . . 133.0(3) ?
    S1 O6 Co1 . 2_645 132.0(3) ?
    N1 C1 C2 . . 122.4(7) ?
    N1 C1 H1A . . 118.8 ?
    C2 C1 H1A . . 118.8 ?
    C3 C2 C1 . . 120.3(7) ?
    C3 C2 H2A . . 119.8 ?
    C1 C2 H2A . . 119.8 ?
    C2 C3 C4 . . 118.8(7) ?
    C2 C3 H3 . . 120.6 ?
    C4 C3 H3 . . 120.6 ?
    C5 C4 C13 . . 116.6(6) ?
    C5 C4 C3 . . 126.3(6) ?
    C13 C4 C3 . . 117.0(6) ?
    C7 C5 N3 . . 103.5(6) ?
    C7 C5 C4 . . 125.0(7) ?
    N3 C5 C4 . . 131.4(6) ?
    N4 C6 N3 . . 113.4(6) ?
    N4 C6 H6 . . 123.3 ?
    N3 C6 H6 . . 123.3 ?
    N4 C7 C5 . . 111.8(6) ?
    N4 C7 C8 . . 129.9(6) ?
    C5 C7 C8 . . 118.3(7) ?
    C12 C8 C9 . . 117.9(6) ?
    C12 C8 C7 . . 119.4(6) ?
    C9 C8 C7 . . 122.7(6) ?
    C10 C9 C8 . . 118.0(6) ?
    C10 C9 H9 . . 121.0 ?
    C8 C9 H9 . . 121.0 ?
    C9 C10 C11 . . 120.0(6) ?
    C9 C10 H10 . . 120.0 ?
    C11 C10 H10 . . 120.0 ?
    N2 C11 C10 . . 122.9(7) ?
    N2 C11 H11 . . 118.5 ?
    C10 C11 H11 . . 118.5 ?
    N2 C12 C8 . . 123.5(6) ?
    N2 C12 C13 . . 115.6(6) ?
    C8 C12 C13 . . 120.9(6) ?
    N1 C13 C4 . . 122.0(6) ?
    N1 C13 C12 . . 118.2(6) ?
    C4 C13 C12 . . 119.7(6) ?
loop_
    _geom_torsion_atom_site_label_1
    _geom_torsion_atom_site_label_2
    _geom_torsion_atom_site_label_3
    _geom_torsion_atom_site_label_4
    _geom_torsion_site_symmetry_1
    _geom_torsion_site_symmetry_2
    _geom_torsion_site_symmetry_3
    _geom_torsion_site_symmetry_4
    _geom_torsion
    _geom_torsion_publ_flag
    O3 Co1 N1 C1 . . . . 79.0(5) ?
    O6 Co1 N1 C1 2_655 . . . -12.9(5) ?
    O2 Co1 N1 C1 . . . . 168.3(9) ?
    O1 Co1 N1 C1 . . . . -99.3(5) ?
    N2 Co1 N1 C1 . . . . 175.9(6) ?
    O3 Co1 N1 C13 . . . . -111.3(5) ?
    O6 Co1 N1 C13 2_655 . . . 156.9(5) ?
    O2 Co1 N1 C13 . . . . -22.0(13) ?
    O1 Co1 N1 C13 . . . . 70.4(5) ?
    N2 Co1 N1 C13 . . . . -14.3(4) ?
    O3 Co1 N2 C11 . . . . -88.4(6) ?
    O6 Co1 N2 C11 2_655 . . . 150.2(7) ?
    O2 Co1 N2 C11 . . . . 3.5(6) ?
    O1 Co1 N2 C11 . . . . 97.1(6) ?
    N1 Co1 N2 C11 . . . . -174.9(6) ?
    O3 Co1 N2 C12 . . . . 99.8(5) ?
    O6 Co1 N2 C12 2_655 . . . -21.7(10) ?
    O2 Co1 N2 C12 . . . . -168.3(5) ?
    O1 Co1 N2 C12 . . . . -74.8(5) ?
    N1 Co1 N2 C12 . . . . 13.2(4) ?
    O4 S1 O3 Co1 . . . . -102.4(4) ?
    O6 S1 O3 Co1 . . . . 139.3(3) ?
    O5 S1 O3 Co1 . . . . 19.1(4) ?
    O6 Co1 O3 S1 2_655 . . . -89.7(4) ?
    O2 Co1 O3 S1 . . . . 7.9(4) ?
    N1 Co1 O3 S1 . . . . 176.5(4) ?
    N2 Co1 O3 S1 . . . . 103.6(4) ?
    O4 S1 O6 Co1 . . . 2_645 168.3(3) ?
    O3 S1 O6 Co1 . . . 2_645 -72.9(4) ?
    O5 S1 O6 Co1 . . . 2_645 47.3(4) ?
    C13 N1 C1 C2 . . . . 0.1(10) ?
    Co1 N1 C1 C2 . . . . 169.4(5) ?
    N1 C1 C2 C3 . . . . -1.0(11) ?
    C1 C2 C3 C4 . . . . 0.5(11) ?
    C2 C3 C4 C5 . . . . 179.3(7) ?
    C2 C3 C4 C13 . . . . 0.9(10) ?
    C6 N3 C5 C7 . . . . -0.4(7) ?
    C6 N3 C5 C4 . . . . -177.7(7) ?
    C13 C4 C5 C7 . . . . 4.0(11) ?
    C3 C4 C5 C7 . . . . -174.3(7) ?
    C13 C4 C5 N3 . . . . -179.2(7) ?
    C3 C4 C5 N3 . . . . 2.5(12) ?
    C7 N4 C6 N3 . . . . -0.6(8) ?
    C5 N3 C6 N4 . . . . 0.7(8) ?
    C6 N4 C7 C5 . . . . 0.4(8) ?
    C6 N4 C7 C8 . . . . -179.5(7) ?
    N3 C5 C7 N4 . . . . 0.0(8) ?
    C4 C5 C7 N4 . . . . 177.6(6) ?
    N3 C5 C7 C8 . . . . 179.9(6) ?
    C4 C5 C7 C8 . . . . -2.5(11) ?
    N4 C7 C8 C12 . . . . -179.6(7) ?
    C5 C7 C8 C12 . . . . 0.5(10) ?
    N4 C7 C8 C9 . . . . -1.8(12) ?
    C5 C7 C8 C9 . . . . 178.3(7) ?
    C12 C8 C9 C10 . . . . -0.3(10) ?
    C7 C8 C9 C10 . . . . -178.2(6) ?
    C8 C9 C10 C11 . . . . -1.0(10) ?
    C12 N2 C11 C10 . . . . 3.1(10) ?
    Co1 N2 C11 C10 . . . . -168.6(5) ?
    C9 C10 C11 N2 . . . . -0.5(11) ?
    C11 N2 C12 C8 . . . . -4.4(10) ?
    Co1 N2 C12 C8 . . . . 168.2(5) ?
    C11 N2 C12 C13 . . . . 176.7(6) ?
    Co1 N2 C12 C13 . . . . -10.7(7) ?
    C9 C8 C12 N2 . . . . 3.0(10) ?
    C7 C8 C12 N2 . . . . -179.0(6) ?
    C9 C8 C12 C13 . . . . -178.1(6) ?
    C7 C8 C12 C13 . . . . -0.1(10) ?
    C1 N1 C13 C4 . . . . 1.4(10) ?
    Co1 N1 C13 C4 . . . . -168.9(5) ?
    C1 N1 C13 C12 . . . . -175.5(6) ?
    Co1 N1 C13 C12 . . . . 14.1(8) ?
    C5 C4 C13 N1 . . . . 179.6(6) ?
    C3 C4 C13 N1 . . . . -1.9(10) ?
    C5 C4 C13 C12 . . . . -3.5(10) ?
    C3 C4 C13 C12 . . . . 175.0(6) ?
    N2 C12 C13 N1 . . . . -2.3(9) ?
    C8 C12 C13 N1 . . . . 178.8(6) ?
    N2 C12 C13 C4 . . . . -179.3(6) ?
    C8 C12 C13 C4 . . . . 1.7(10) ?
loop_
    _geom_hbond_atom_site_label_D
    _geom_hbond_atom_site_label_H
    _geom_hbond_atom_site_label_A
    _geom_hbond_site_symmetry_A
    _geom_hbond_distance_DH
    _geom_hbond_distance_HA
    _geom_hbond_distance_DA
    _geom_hbond_angle_DHA
    O2 H2C O5 . 0.83(5) 1.91(3) 2.698(7) 159(7)
    O1 H1C O5 2_655 0.82(5) 2.00(4) 2.749(6) 150(7)
    O2 H2B O6 1_565 0.82(5) 2.18(3) 2.957(7) 158(6)
    O1 H1B N4 3_575 0.84(5) 1.91(5) 2.731(7) 168(7)
    N3 H3A O4 1_455 0.86 1.95 2.795(6) 168.2
data_global
_journal_date_recd_electronic     2009-04-28
_journal_date_accepted     2009-05-01
_journal_name_full     'Acta Crystallographica, Section E'
_journal_year     2009
_journal_volume     65
_journal_issue      6
_journal_page_first     m618
_journal_page_last     m618
_journal_paper_category     QM
_journal_coeditor_code     LH2814
_publ_contact_author_name     'Jian Yu'
_publ_contact_author_address
;
Department of Chemistry, Lishui University,
323000 Lishui, ZheJiang
P.R. China
;
_publ_contact_author_email     'jianyu01@126.com'
_publ_contact_author_fax     '86 571-88303586'
_publ_contact_author_phone     '86 571-88303586'
_publ_section_title
;\
<i>catena</i>-Poly[[diaqua(1<i>H</i>-imidazo[4,5-<i>f</i>][1,10]\
phenanthroline)cobalt(II)]-\m-sulfato]
;
loop_
    _publ_author_name
    _publ_author_address
    'Jian Yu'
;
Department of Chemistry, Lishui University,
323000 Lishui, Zhejiang
People's Republic of China
;
