# Supplementary material for: catena-Poly[[diaqua­(1H-imidazo[4,5-f][1,10]phenanthroline)cobalt(II)]-μ-sulfato]
Source: Acta Crystallogr Sect E Struct Rep Online. 2009 May 7;65(Pt 6):m618. doi: 10.1107/S1600536809016419 (PMC2969714; doi:10.1107/S1600536809016419)
Supplement: Supplementary file 2 [file e-65-0m618-Isup2.hkl]

# 
# h,k,l, Fc-squared, Fo-squared, sigma(Fo-squared) and status flag 
# 
data_I
_shelx_title ' a in P2(1)/c' 
_shelx_refln_list_code          4 
_shelx_F_calc_maximum      213.54 
_exptl_crystal_F_000       836.00 
_reflns_d_resolution_high  0.8379 
 
loop_ 
 _symmetry_equiv_pos_as_xyz 
 'x, y, z' 
 '-x, y+1/2, -z+1/2' 
 '-x, -y, -z' 
 'x, -y-1/2, z-1/2' 
 
_cell_length_a    10.9161 
_cell_length_b     7.0174 
_cell_length_c    19.6896 
_cell_angle_alpha  90.000 
_cell_angle_beta   99.353 
_cell_angle_gamma  90.000 
 
_shelx_F_squared_multiplier     1.000 
 
loop_ 
 _refln_index_h 
 _refln_index_k 
 _refln_index_l 
 _refln_F_squared_calc 
 _refln_F_squared_meas 
 _refln_F_squared_sigma 
 _refln_observed_status 
   2   0   0       13.33        3.16     18.24 o 
   3   0   0     1153.60     1001.51     57.94 o 
   4   0   0     3002.48     2980.44    110.06 o 
   5   0   0      251.21      219.77     56.61 o 
   6   0   0      955.08     1269.18    100.13 o 
   7   0   0      419.45      417.68     84.23 o 
   8   0   0       20.95       40.51     82.34 o 
   9   0   0     1217.91     1724.41    143.64 o 
  11   0   0      158.90      102.62    113.83 o 
  12   0   0      626.28      259.16    122.39 o 
   1   1   0     8871.81     8530.32     83.24 o 
   2   1   0     3743.94     3435.02     77.97 o 
   3   1   0     5786.54     5703.25    106.86 o 
   4   1   0      223.55      150.51     35.86 o 
   5   1   0     2349.37     2157.78     88.72 o 
   6   1   0      372.56      354.52     64.57 o 
   7   1   0       23.73      -20.26     40.83 o 
   8   1   0      297.95      320.47     55.79 o 
   9   1   0      188.29      249.28     60.60 o 
  10   1   0       58.01       21.67     64.97 o 
  11   1   0       95.29      140.84    144.30 o 
  12   1   0       33.24       84.33    136.56 o 
   0   2   0      131.86      107.05     42.78 o 
   1   2   0     7790.99     8663.00    107.10 o 
   2   2   0    10107.25    10783.35    169.67 o 
   3   2   0     4141.41     4014.49     97.18 o 
   4   2   0     7146.57     7110.22    145.05 o 
   5   2   0      949.29     1060.39     74.03 o 
   6   2   0     2441.26     2348.44    166.41 o 
   7   2   0     3959.25     4143.37    138.22 o 
   8   2   0      790.28      618.98    116.26 o 
   9   2   0      296.49      131.57     96.65 o 
  10   2   0       88.43       48.76     61.45 o 
  11   2   0      232.82      179.97     80.43 o 
  12   2   0        5.26       74.50    174.06 o 
   1   3   0      178.01      118.21     26.39 o 
   2   3   0      135.96      196.04     28.65 o 
   3   3   0      861.03      858.56     56.82 o 
   4   3   0     2694.33     3036.00    211.42 o 
   5   3   0      165.25      130.52     37.53 o 
   6   3   0      346.19      400.74     45.74 o 
   7   3   0      173.73      107.61     79.80 o 
   8   3   0       87.03       76.12    106.20 o 
   9   3   0      997.49      925.85    143.76 o 
  10   3   0       48.62      -11.14    125.92 o 
  11   3   0        0.16       -6.08     66.52 o 
  12   3   0       48.58      -29.20    213.70 o 
   0   4   0      562.24      608.26     98.55 o 
   1   4   0      122.74       87.56     63.54 o 
   2   4   0     6457.59     6734.21    119.81 o 
   3   4   0     1676.40     1803.81     60.13 o 
   4   4   0       64.49       51.20     39.74 o 
   5   4   0      113.75      124.63     89.47 o 
   6   4   0       79.19       86.94     89.84 o 
   7   4   0      576.41      567.59    111.04 o 
   8   4   0      914.10      947.75    208.63 o 
   9   4   0       43.99       22.25    144.28 o 
  10   4   0        5.84      -13.37    152.56 o 
  11   4   0       20.12      -49.56    170.30 o 
   1   5   0      599.43      620.85     93.56 o 
   2   5   0       74.59       66.36     83.61 o 
   3   5   0       17.75       -6.46     96.64 o 
   4   5   0      165.68       97.20    104.14 o 
   5   5   0      496.68      530.29    116.84 o 
   6   5   0      648.21      494.30    126.31 o 
   7   5   0        0.59       -8.08    147.54 o 
   8   5   0      405.76      420.65    158.57 o 
   9   5   0      118.11       45.86    169.72 o 
  10   5   0      629.95      297.45    183.52 o 
   0   6   0     3857.30     3506.14    340.38 o 
   1   6   0     1395.33     1311.25    191.39 o 
   2   6   0       97.74      200.45    166.38 o 
   3   6   0      984.05      969.10    150.96 o 
   4   6   0      840.76      459.94    267.21 o 
   5   6   0        0.24      -14.30    136.59 o 
   6   6   0       38.41      101.08    181.42 o 
   7   6   0       87.26      121.63    187.62 o 
   8   6   0       14.48       26.37    199.18 o 
   1   7   0      544.24      619.12    353.47 o 
   2   7   0      298.44      263.14    207.76 o 
   3   7   0       71.24       54.15    205.07 o 
   4   7   0       24.88       -2.99    207.78 o 
   5   7   0        1.76       92.52    227.86 o 
   6   7   0      196.58      206.01    356.48 o 
   7   7   0        0.20      135.08    366.82 o 
   0   8   0        2.60      -46.42    359.03 o 
   1   8   0       30.09      107.46    247.71 o 
   2   8   0      192.64       50.12    265.45 o 
   3   8   0       37.21       88.06    254.85 o 
 -12   1   1       32.72       16.24     81.18 o 
 -11   1   1      890.76      922.18    179.46 o 
 -10   1   1      785.92      588.80     80.13 o 
  -9   1   1      202.50      140.40     61.07 o 
  -8   1   1      234.56      243.15     51.15 o 
  -7   1   1     3474.98     2834.37    940.90 o 
  -6   1   1     4825.22     4765.06    144.54 o 
  -5   1   1      454.02      465.12     74.81 o 
  -4   1   1     1602.40     1851.10     99.70 o 
  -3   1   1     2096.93     1988.63     78.48 o 
  -2   1   1    22766.10    23366.70    621.82 o 
  -1   1   1     5899.48     6210.12    112.42 o 
   0   1   1     3000.48     3720.52     94.00 o 
   1   1   1     5173.54     4870.09     69.08 o 
   2   1   1     2912.26     2850.75     69.51 o 
   3   1   1      379.51      409.63     42.58 o 
   4   1   1       57.86      145.67     44.95 o 
   5   1   1      806.72      864.21     68.36 o 
   6   1   1      176.54      280.67     61.77 o 
   7   1   1      563.72      667.03     68.52 o 
   8   1   1     1129.11     1065.11     83.39 o 
   9   1   1        8.72       14.40     52.55 o 
  10   1   1       80.70       35.20     64.58 o 
  11   1   1      720.81      286.98    122.60 o 
  12   1   1      289.60      142.57    133.35 o 
 -12   2   1       50.32       33.22    188.28 o 
 -11   2   1       33.71       30.88    179.11 o 
 -10   2   1        4.81       42.67     56.39 o 
  -9   2   1      426.44      264.68    104.76 o 
  -8   2   1      823.24      805.39    110.53 o 
  -7   2   1      168.24      200.65     66.76 o 
  -6   2   1       64.77       68.51     57.50 o 
  -5   2   1      128.16      147.93     55.02 o 
  -4   2   1    11088.79    11034.94    338.80 o 
  -3   2   1     8600.46     8622.56    106.12 o 
  -2   2   1       26.11       58.48     19.11 o 
  -1   2   1    45597.75    46577.82    505.21 o 
   0   2   1      753.52     1161.01     60.91 o 
   1   2   1      333.62      395.87     81.08 o 
   2   2   1      115.38      315.39     53.76 o 
   3   2   1     1187.70     1042.29     50.99 o 
   4   2   1      682.21      731.74     60.67 o 
   5   2   1       87.80       49.84     48.63 o 
   6   2   1     1283.85     1382.17     87.50 o 
   7   2   1      739.87      690.38    102.90 o 
   8   2   1       11.61        0.92     71.69 o 
   9   2   1      392.00      320.59     83.01 o 
  10   2   1        1.75        5.05     59.90 o 
  11   2   1        2.17      -18.68     65.43 o 
  12   2   1      151.49      184.30    163.00 o 
 -12   3   1       21.08       57.12    253.91 o 
 -11   3   1       33.81        2.20    142.48 o 
 -10   3   1      252.18      284.18    145.27 o 
  -9   3   1     5238.28     6073.00    666.21 o 
  -8   3   1     2166.33     2475.21    542.92 o 
  -7   3   1      131.21       72.62     45.58 o 
  -6   3   1      801.89      870.93     55.64 o 
  -5   3   1     2142.76     2111.89    258.95 o 
  -4   3   1     2504.38     2865.07    254.59 o 
  -3   3   1     1053.02     1036.70     44.92 o 
  -2   3   1     8582.07     8329.10    201.70 o 
  -1   3   1       92.39      100.43     28.06 o 
   0   3   1      826.18      715.80     56.39 o 
   1   3   1     7431.60     7244.10    240.80 o 
   2   3   1     8418.83     8815.51    121.43 o 
   3   3   1     1380.61     1419.83     46.84 o 
   4   3   1     4390.82     4578.14    249.82 o 
   5   3   1     5499.60     6019.16    429.23 o 
   6   3   1     2631.66     2713.32    115.78 o 
   7   3   1        5.91       13.85     76.42 o 
   8   3   1      283.67      473.31     99.75 o 
   9   3   1      752.79      754.25    135.06 o 
  10   3   1      273.65      213.84    131.25 o 
  11   3   1       94.54       -5.26     72.04 o 
 -11   4   1      121.23       89.66    173.33 o 
 -10   4   1      532.67      414.34    159.49 o 
  -9   4   1        1.19       33.59    140.68 o 
  -8   4   1      422.11      653.09    149.39 o 
  -7   4   1      259.21      316.43    126.84 o 
  -6   4   1       41.75       39.46     53.10 o 
  -5   4   1      265.50      286.99     82.83 o 
  -4   4   1      624.06      873.08     98.41 o 
  -3   4   1      351.67      332.73     43.20 o 
  -2   4   1        1.31        6.11     36.64 o 
  -1   4   1     5546.79     5349.53    648.80 o 
   0   4   1     4241.74     4067.07    118.39 o 
   1   4   1      511.18      382.56     69.64 o 
   2   4   1     2180.30     2122.27     66.29 o 
   3   4   1     3204.13     3503.12    340.81 o 
   4   4   1       84.47       58.28     70.10 o 
   5   4   1      158.56       13.65     84.84 o 
   6   4   1       10.60       21.77     93.43 o 
   7   4   1      104.69       70.43    101.50 o 
   8   4   1        0.17        1.37    124.55 o 
   9   4   1      668.76      702.16    162.64 o 
  10   4   1      312.52      222.62    157.30 o 
  11   4   1      101.99        7.93    171.68 o 
 -10   5   1        7.65      -13.66    182.54 o 
  -9   5   1        4.29       17.52    167.81 o 
  -8   5   1      116.69       13.42    163.10 o 
  -7   5   1      115.86       77.90    149.58 o 
  -6   5   1       84.04      115.36    118.34 o 
  -5   5   1      556.89      652.32    118.36 o 
  -4   5   1        0.06       -9.66    103.18 o 
  -3   5   1     2481.39     2643.87     88.63 o 
  -2   5   1     2469.91     2582.18    427.87 o 
  -1   5   1      586.41      660.97    160.12 o 
   0   5   1        1.70      -15.84     80.13 o 
   1   5   1      917.93      905.83     98.29 o 
   2   5   1     2083.78     2061.13    122.23 o 
   3   5   1      113.56      121.00     87.22 o 
   4   5   1      292.64      149.69    104.91 o 
   5   5   1      166.70      124.57    107.78 o 
   6   5   1      299.06      146.00    116.11 o 
   7   5   1      161.64      156.12    125.65 o 
   8   5   1     1049.64     1150.57    187.04 o 
   9   5   1        2.92       15.20    178.24 o 
  10   5   1      723.97      802.11    205.69 o 
  -9   6   1        1.05       -8.38    200.12 o 
  -8   6   1       61.11      112.35    193.05 o 
  -7   6   1      127.43       79.93    190.91 o 
  -6   6   1        0.55       17.82    174.37 o 
  -5   6   1       63.73       48.14    138.69 o 
  -4   6   1        7.98       38.53    135.84 o 
  -3   6   1        0.89        2.19    129.02 o 
  -2   6   1      182.43       95.71    121.86 o 
  -1   6   1        0.40       60.55    153.04 o 
   0   6   1      204.30      182.94    161.67 o 
   1   6   1       79.04       64.97    160.59 o 
   2   6   1        0.71        4.79    166.20 o 
   3   6   1       11.13        9.73    173.70 o 
   4   6   1        8.91       -0.19    130.55 o 
   5   6   1      217.01      111.84    138.79 o 
   6   6   1      635.53      399.35    156.64 o 
   7   6   1       12.81       27.67    169.42 o 
   8   6   1       35.36       62.76    196.67 o 
  -7   7   1       58.18       90.39    398.31 o 
  -6   7   1        7.57      -31.08    349.80 o 
  -5   7   1       24.80      -14.62    350.92 o 
  -4   7   1      252.94       54.15    221.85 o 
  -3   7   1      339.23      247.01    219.05 o 
  -2   7   1      317.83      226.22    215.07 o 
  -1   7   1      138.81       87.20    202.56 o 
   0   7   1       63.84       32.65    194.33 o 
   1   7   1       93.45       51.33    195.95 o 
   2   7   1      225.41      276.20    207.50 o 
   3   7   1      843.14      627.22    217.24 o 
   4   7   1       48.62      -20.07    205.98 o 
   5   7   1       75.95      -28.01    220.63 o 
   6   7   1       90.83      217.98    379.10 o 
  -3   8   1       31.50       44.14    255.20 o 
  -2   8   1       35.86       16.33    246.20 o 
  -1   8   1      131.72       70.22    238.90 o 
   0   8   1       26.93       78.95    256.93 o 
   1   8   1      188.93       69.22    255.91 o 
   2   8   1      148.86      117.30    251.94 o 
   3   8   1        0.37       22.62    246.49 o 
 -12   0   2       10.70       12.59    142.62 o 
 -11   0   2      301.51      274.19    140.84 o 
 -10   0   2        1.33       65.37    132.89 o 
  -9   0   2       93.01       58.60    117.40 o 
  -8   0   2      635.20      975.97    163.72 o 
  -7   0   2      359.42      381.08     66.02 o 
  -6   0   2     1970.27     2508.28     97.65 o 
  -5   0   2    22751.08    24949.76    363.90 o 
  -4   0   2    13138.98    12692.75    160.54 o 
  -3   0   2    21719.48    22399.38    304.32 o 
  -2   0   2     3909.64     3676.13     69.80 o 
  -1   0   2    43678.61    50944.16    893.39 o 
   0   0   2     1107.82     1041.21     53.59 o 
   1   0   2     4437.41     5276.63     97.36 o 
   2   0   2     7423.43    10163.72    221.86 o 
   3   0   2     1573.81     2044.56     94.32 o 
   4   0   2      633.45      749.85     72.81 o 
   5   0   2     1117.63     1133.59     90.85 o 
   6   0   2     5963.22     6515.67    219.11 o 
   7   0   2        2.58      -16.36     76.74 o 
   8   0   2     1061.53     1038.97    127.18 o 
   9   0   2     3095.72     3521.58    200.61 o 
  10   0   2     1890.71     1736.48    167.95 o 
 -12   1   2      222.29      262.85    100.98 o 
 -11   1   2       23.22       18.31     87.55 o 
 -10   1   2     2065.06     1687.58    249.45 o 
  -9   1   2      714.31      589.42     75.97 o 
  -8   1   2       51.20       44.96     43.81 o 
  -7   1   2     1030.55     1045.39     72.92 o 
  -6   1   2     3140.79     2854.97     90.87 o 
  -5   1   2     6400.54     5813.44   1821.00 o 
  -4   1   2     5448.82     4852.57   1496.85 o 
  -3   1   2     8486.92     6934.42   1484.77 o 
  -2   1   2     1113.24      922.62     27.58 o 
  -1   1   2     1545.18     1629.58     35.53 o 
   0   1   2    14408.44    14145.63    339.72 o 
   1   1   2     3482.57     2840.55     88.02 o 
   2   1   2      421.19      361.78     34.48 o 
   3   1   2      837.71      697.68     77.94 o 
   4   1   2     1390.01     1084.79     70.37 o 
   5   1   2      525.16      395.47     57.56 o 
   6   1   2      983.58      910.59     79.79 o 
   7   1   2     1378.30     1609.49    145.65 o 
   8   1   2      518.97      582.64     77.49 o 
   9   1   2      369.46      357.65     78.33 o 
  10   1   2      357.31      341.39     80.24 o 
  11   1   2      266.15      222.82     76.97 o 
  12   1   2       26.20      -11.97    101.71 o 
 -12   2   2      186.83      159.54    139.36 o 
 -11   2   2      773.20      871.53    232.51 o 
 -10   2   2       24.17        6.31     50.34 o 
  -9   2   2       16.74       -8.85    101.36 o 
  -8   2   2      599.95      600.30    149.12 o 
  -7   2   2     1778.50     1920.50    100.90 o 
  -6   2   2     1669.36     1611.37    127.77 o 
  -5   2   2       27.83       -1.03     51.53 o 
  -4   2   2      146.20      129.28     28.33 o 
  -3   2   2       23.39       15.12     22.82 o 
  -2   2   2     1179.03     1626.17     54.73 o 
  -1   2   2    26030.39    27328.73    442.46 o 
   0   2   2     9708.80    10093.31    103.51 o 
   1   2   2      309.77      216.61     35.15 o 
   2   2   2     6613.23     6193.11     87.12 o 
   3   2   2     9493.15     8731.08    220.33 o 
   4   2   2     2644.26     2810.01     95.94 o 
   5   2   2       84.08       70.70     51.58 o 
   6   2   2      839.15      768.66     74.69 o 
   7   2   2      263.96      224.30     70.92 o 
   8   2   2       33.34        1.27     68.79 o 
   9   2   2       27.47       11.60     57.08 o 
  10   2   2       16.11       -4.18     68.57 o 
  11   2   2      407.37      320.51     81.11 o 
  12   2   2      141.62       57.83    152.91 o 
 -12   3   2       14.57       48.61    247.33 o 
 -11   3   2       12.22       -1.53    212.99 o 
 -10   3   2      165.02      133.99    139.46 o 
  -9   3   2       97.55       56.58    119.43 o 
  -8   3   2        1.94      -18.42     53.13 o 
  -7   3   2        3.29        9.06     48.32 o 
  -6   3   2        4.24       -1.56     40.23 o 
  -5   3   2        2.48       -4.82     36.87 o 
  -4   3   2       37.54       40.09     34.59 o 
  -3   3   2       20.35       -2.68     29.40 o 
  -2   3   2     2522.04     2678.27     75.42 o 
  -1   3   2        9.82        6.72     26.74 o 
   0   3   2       66.02       24.44     26.75 o 
   1   3   2      230.74      236.58     73.10 o 
   2   3   2      351.77      329.97     63.20 o 
   3   3   2      515.08      472.14     58.31 o 
   4   3   2      184.14      184.18     31.68 o 
   5   3   2       95.07       53.07     34.23 o 
   6   3   2      697.00      680.61     85.38 o 
   7   3   2       62.22       31.65     80.29 o 
   8   3   2      577.33      408.39     96.98 o 
   9   3   2      912.71      709.68    137.06 o 
  10   3   2      263.28      124.89     72.49 o 
  11   3   2        3.41        9.26     76.89 o 
 -11   4   2      247.82      272.55    186.43 o 
 -10   4   2       40.80       40.54    157.62 o 
  -9   4   2        1.38       18.69    141.52 o 
  -8   4   2       22.29       12.57    125.08 o 
  -7   4   2      727.27      912.71    119.42 o 
  -6   4   2     1600.94     1511.83    112.63 o 
  -5   4   2       90.99       79.17     47.55 o 
  -4   4   2      326.40      274.13     47.57 o 
  -3   4   2       29.57        0.70     36.69 o 
  -2   4   2     1073.45     1084.10     66.25 o 
  -1   4   2        9.00       10.46     36.79 o 
   0   4   2      142.66       91.08     59.88 o 
   1   4   2      279.11      248.34     65.58 o 
   2   4   2     1928.99     1924.18    102.44 o 
   3   4   2      122.77       89.31     66.25 o 
   4   4   2     2934.99     2958.77    147.71 o 
   5   4   2      299.22      224.21     91.24 o 
   6   4   2       72.26       50.22     90.93 o 
   7   4   2      183.55       89.63    102.04 o 
   8   4   2        8.08       -3.51    113.87 o 
   9   4   2      358.97      355.81    150.39 o 
  10   4   2      102.13       45.04    146.01 o 
  11   4   2      442.95      183.05    167.91 o 
 -10   5   2      154.07      134.32    186.03 o 
  -9   5   2      354.62      412.26    259.84 o 
  -8   5   2       10.51      -10.10    148.89 o 
  -7   5   2      372.87      218.41    155.74 o 
  -6   5   2      845.87      379.25    153.92 o 
  -5   5   2        1.52       -9.80    104.97 o 
  -4   5   2      246.56      189.39     59.97 o 
  -3   5   2     1168.28     1423.48    102.46 o 
  -2   5   2     1191.90     1269.87     92.21 o 
  -1   5   2      234.49       77.07     94.38 o 
   0   5   2      671.03      509.16    157.44 o 
   1   5   2      340.77      410.90     97.89 o 
   2   5   2      185.16      146.34     88.57 o 
   3   5   2      197.79      129.24     88.29 o 
   4   5   2      490.37      336.43    118.72 o 
   5   5   2      429.79      453.32    120.49 o 
   6   5   2       87.05       57.77    112.95 o 
   7   5   2       55.62       66.05    120.79 o 
   8   5   2       32.92        3.13    150.94 o 
   9   5   2       21.76       -2.96    170.10 o 
  10   5   2      226.04       69.86    185.69 o 
  -9   6   2       24.18      -11.20    195.73 o 
  -8   6   2        1.96       -3.21    194.35 o 
  -7   6   2      219.30      197.42    189.81 o 
  -6   6   2       71.33       39.60    167.59 o 
  -5   6   2     1562.67     1737.23    378.95 o 
  -4   6   2     1850.01     1945.69    226.32 o 
  -3   6   2     1505.90     1397.05    162.83 o 
  -2   6   2      205.19      155.12    131.71 o 
  -1   6   2      804.40      984.36    149.16 o 
   0   6   2     1598.87     1835.34    207.99 o 
   1   6   2      152.97       37.86    151.33 o 
   2   6   2       57.61       17.32    158.29 o 
   3   6   2        2.86       12.01    156.85 o 
   4   6   2       32.51       50.21    176.13 o 
   5   6   2        1.92       16.00    177.55 o 
   6   6   2     1078.79     1202.69    171.33 o 
   7   6   2        5.66       44.09    184.51 o 
   8   6   2      234.98      283.34    208.18 o 
  -7   7   2      152.75      107.66    250.09 o 
  -6   7   2      173.82      406.19    249.50 o 
  -5   7   2      177.61      331.46    381.14 o 
  -4   7   2       35.35       83.41    214.80 o 
  -3   7   2      144.32      304.96    212.76 o 
  -2   7   2      390.58      581.83    222.65 o 
  -1   7   2        4.30       34.98    205.96 o 
   0   7   2      942.91     1028.24    237.10 o 
   1   7   2      677.83      591.73    217.37 o 
   2   7   2       24.96       34.57    210.70 o 
   3   7   2        2.03       -2.99    214.29 o 
   4   7   2       64.68      195.57    232.11 o 
   5   7   2       23.96      -23.43    236.29 o 
   6   7   2       42.28       87.03    331.77 o 
  -3   8   2       95.63      106.07    256.93 o 
  -2   8   2        3.46       58.05    241.47 o 
  -1   8   2      262.07      365.57    256.88 o 
   0   8   2      153.19       89.93    236.25 o 
   1   8   2      503.88      295.63    259.44 o 
   2   8   2      296.29      325.05    248.02 o 
   3   8   2      335.20      228.52    262.17 o 
 -12   1   3        1.97      -25.98    106.84 o 
 -11   1   3        0.95       39.74    107.96 o 
 -10   1   3      307.16      104.29    100.00 o 
  -9   1   3      375.75      213.87     59.39 o 
  -8   1   3     1663.96     1897.34    101.63 o 
  -7   1   3     4574.15     4735.11    120.73 o 
  -6   1   3     4236.36     4521.73    220.50 o 
  -5   1   3     3496.13     3599.08     89.91 o 
  -4   1   3     2913.44     3227.03     78.61 o 
  -3   1   3        9.77       45.17     23.98 o 
  -2   1   3     9591.73     9561.34     95.37 o 
  -1   1   3        3.29       -3.75     12.91 o 
   0   1   3     3901.64     4580.14     94.67 o 
   1   1   3       10.23       13.13     23.41 o 
   2   1   3     4487.91     4352.78    129.26 o 
   3   1   3      783.43      636.11     51.93 o 
   4   1   3      405.29      579.66     56.33 o 
   5   1   3      587.38      705.87    147.95 o 
   6   1   3     1075.67     1134.27    112.94 o 
   7   1   3     3096.80     2939.45    118.55 o 
   8   1   3     5911.43     6268.56    179.50 o 
   9   1   3        3.07        1.84     73.07 o 
  10   1   3      375.38      151.67     84.15 o 
  11   1   3        2.80       27.16    100.53 o 
  12   1   3        7.25      -36.53    103.85 o 
 -12   2   3      322.41      239.77    111.42 o 
 -11   2   3      106.92       46.53    101.21 o 
 -10   2   3        0.50      -60.38    177.78 o 
  -9   2   3      217.56      128.38    106.62 o 
  -8   2   3     1691.81      996.94    813.41 o 
  -7   2   3     3972.87     3162.52   1016.80 o 
  -6   2   3     3252.00     3180.05    321.60 o 
  -5   2   3     7460.35     7089.22    374.04 o 
  -4   2   3     6542.19     6295.56    161.55 o 
  -3   2   3      325.13      238.31     28.06 o 
  -2   2   3    11484.60    10400.52    554.34 o 
  -1   2   3     9112.44    10282.54    120.59 o 
   0   2   3      214.25      231.79     22.46 o 
   1   2   3      565.35      751.96     43.20 o 
   2   2   3     2816.13     2682.72     41.27 o 
   3   2   3     2445.34     2407.41     94.14 o 
   4   2   3     2021.64     2191.66    228.40 o 
   5   2   3     7053.82     7326.90    662.44 o 
   6   2   3      821.19      880.78     94.07 o 
   7   2   3      101.95      119.46     82.24 o 
   8   2   3      993.35     1222.36    183.19 o 
   9   2   3      662.58      779.37     82.86 o 
  10   2   3      282.31      142.04     70.51 o 
  11   2   3      211.87      239.11     80.48 o 
  12   2   3       47.44       96.26     77.64 o 
 -12   3   3      354.26      327.74    264.56 o 
 -11   3   3      173.70      218.34    253.86 o 
 -10   3   3     1472.57     1364.67    277.30 o 
  -9   3   3      845.34      837.52    104.57 o 
  -8   3   3      531.34      569.53     63.24 o 
  -7   3   3      110.60       39.85     48.56 o 
  -6   3   3        4.37        3.07     42.04 o 
  -5   3   3        6.14        1.56     38.00 o 
  -4   3   3     1052.24     1033.70     66.22 o 
  -3   3   3     6449.21     6326.58    241.34 o 
  -2   3   3      532.08      382.70     34.98 o 
  -1   3   3      641.42      561.01     69.96 o 
   0   3   3     4157.43     3779.14     94.49 o 
   1   3   3     5921.41     5672.83    124.01 o 
   2   3   3      740.01      721.34     28.48 o 
   3   3   3      107.77       62.10     24.59 o 
   4   3   3     2015.34     2274.95     95.94 o 
   5   3   3      431.56      514.18     74.98 o 
   6   3   3      817.92      684.01    117.92 o 
   7   3   3       37.14       27.16     76.99 o 
   8   3   3      139.28       59.95     88.10 o 
   9   3   3     2573.33     2411.57    148.16 o 
  10   3   3      394.82      533.08     94.02 o 
  11   3   3      204.35      205.87     91.07 o 
 -11   4   3      141.28      301.91    286.62 o 
 -10   4   3       74.27       99.04    156.24 o 
  -9   4   3      553.29      703.07    164.35 o 
  -8   4   3     1232.65     1348.77    194.11 o 
  -7   4   3      172.43      226.86     70.79 o 
  -6   4   3      271.52      234.46     62.36 o 
  -5   4   3      781.66     1045.62     89.24 o 
  -4   4   3     1156.69     1251.38    148.69 o 
  -3   4   3       38.67       46.41     41.44 o 
  -2   4   3    15982.88    15938.36    174.00 o 
  -1   4   3     1939.37     2085.49    118.29 o 
   0   4   3      554.95      621.17     70.00 o 
   1   4   3      851.35      665.27    146.41 o 
   2   4   3     2238.47     2145.09    417.75 o 
   3   4   3        6.33       15.29     66.14 o 
   4   4   3      705.89      547.69    131.76 o 
   5   4   3     1314.13     1364.63    113.38 o 
   6   4   3        3.68       15.28     91.29 o 
   7   4   3      258.26      194.11    103.89 o 
   8   4   3     1327.97     1466.39    209.41 o 
   9   4   3     1132.03     1566.60    285.40 o 
  10   4   3      629.17      465.24    168.48 o 
 -10   5   3        0.66      -30.51    192.00 o 
  -9   5   3       94.61       38.06    171.52 o 
  -8   5   3      187.10      152.18    163.34 o 
  -7   5   3      797.04      791.71    176.16 o 
  -6   5   3     1990.54     1938.89    316.84 o 
  -5   5   3      924.56      956.83     81.92 o 
  -4   5   3      146.31      185.02     59.56 o 
  -3   5   3     2029.82     2303.78    192.98 o 
  -2   5   3       57.39       51.53     53.73 o 
  -1   5   3       47.98       37.96     97.92 o 
   0   5   3       74.41       61.33     98.47 o 
   1   5   3      234.56      168.34    107.19 o 
   2   5   3      192.38      181.85     87.38 o 
   3   5   3        3.65      -18.69     84.25 o 
   4   5   3      389.54      567.25    103.39 o 
   5   5   3      168.33       87.00     95.61 o 
   6   5   3     1757.14     2008.22    236.00 o 
   7   5   3     1093.82     1064.59    147.04 o 
   8   5   3      146.44      134.24    168.19 o 
   9   5   3        2.29      -27.90    168.29 o 
  -9   6   3       11.74       30.22    214.03 o 
  -8   6   3        2.65       63.44    193.06 o 
  -7   6   3      139.66      -39.90    186.24 o 
  -6   6   3       16.03        4.01    189.79 o 
  -5   6   3       47.56       26.51    183.33 o 
  -4   6   3      234.39      144.74    137.58 o 
  -3   6   3      795.06      542.36    144.29 o 
  -2   6   3       90.83       65.17    124.97 o 
  -1   6   3      365.65      240.00    131.74 o 
   0   6   3      754.34      726.48    140.32 o 
   1   6   3        1.58       11.31    127.39 o 
   2   6   3      285.60       45.80    165.93 o 
   3   6   3       87.85        4.94    166.67 o 
   4   6   3       24.23       60.14    167.34 o 
   5   6   3      599.76      632.76    198.44 o 
   6   6   3        1.54      -28.16    176.61 o 
   7   6   3      126.12      117.55    156.32 o 
   8   6   3       11.73        2.65    191.91 o 
  -7   7   3      227.18      185.45    260.77 o 
  -6   7   3       34.04       41.00    238.24 o 
  -5   7   3      134.66       76.55    231.43 o 
  -4   7   3       23.43       60.43    221.93 o 
  -3   7   3       27.99       70.77    208.73 o 
  -2   7   3      114.60       94.17    212.38 o 
  -1   7   3      170.58       87.04    200.55 o 
   0   7   3      358.88      246.00    214.97 o 
   1   7   3        3.32       -6.75    198.35 o 
   2   7   3       58.19       -5.07    193.33 o 
   3   7   3        5.37      -28.03    198.19 o 
   4   7   3       55.51       16.58    208.54 o 
   5   7   3      143.45       37.01    223.72 o 
   6   7   3      270.29      199.81    241.91 o 
  -3   8   3       64.12       15.03    408.35 o 
  -2   8   3        6.85       32.87    253.59 o 
  -1   8   3       16.05       43.96    242.36 o 
   0   8   3       65.63       25.06    239.36 o 
   1   8   3      203.58      198.95    254.83 o 
   2   8   3        0.42      -54.06    250.16 o 
   3   8   3       34.50      -26.94    268.05 o 
 -13   0   4      135.35      111.44    193.63 o 
 -12   0   4      561.39      649.42    194.49 o 
 -11   0   4        2.24       12.33    157.30 o 
 -10   0   4        4.90        2.34    148.33 o 
  -9   0   4     2807.04     3347.42    257.07 o 
  -8   0   4     5479.86     6238.84    304.00 o 
  -7   0   4        9.43       23.94     49.38 o 
  -6   0   4     1585.09     1629.34    120.05 o 
  -5   0   4     1263.82     1158.65     64.31 o 
  -4   0   4      179.83      105.16     34.38 o 
  -3   0   4     2865.13     3204.49    100.99 o 
  -2   0   4     4902.70     7014.50    300.89 o 
  -1   0   4     1641.81     2064.12     38.51 o 
   0   0   4      275.06      164.64     66.81 o 
   1   0   4    24714.74    23040.38    328.78 o 
   2   0   4     4289.32     3895.59    129.42 o 
   3   0   4        4.21        6.73     41.02 o 
   4   0   4     2315.17     2066.77    113.88 o 
   5   0   4     2314.49     2232.53    134.27 o 
   6   0   4      530.14      654.46     96.00 o 
   7   0   4      532.62      550.67    102.52 o 
   8   0   4      357.15      415.94    109.14 o 
   9   0   4       97.62      219.92    122.34 o 
  10   0   4      521.51      438.72    142.37 o 
  11   0   4       59.50       40.05    138.55 o 
 -12   1   4       20.76      -12.46    120.09 o 
 -11   1   4     2363.51     1856.14    371.64 o 
 -10   1   4      228.76      155.61    135.62 o 
  -9   1   4      269.40      301.34    114.78 o 
  -8   1   4        5.36       19.71     66.09 o 
  -7   1   4     1372.16     1489.95    104.23 o 
  -6   1   4     7919.34     8258.56    257.61 o 
  -5   1   4      482.68      478.51     61.60 o 
  -4   1   4     6137.77     5939.68     90.15 o 
  -3   1   4     2431.58     2366.50     54.76 o 
  -2   1   4       71.67       54.80     14.81 o 
  -1   1   4     5168.50     4780.54     89.20 o 
   0   1   4    10912.28    10680.79     87.98 o 
   1   1   4      300.07      245.58     22.36 o 
   2   1   4      239.95      162.88     36.72 o 
   3   1   4     2999.60     2683.62     83.38 o 
   4   1   4     3119.68     2826.95    112.13 o 
   5   1   4        8.93        2.04     41.56 o 
   6   1   4     4227.51     4547.73    139.04 o 
   7   1   4     3076.02     3362.60    129.76 o 
   8   1   4     3106.18     3061.84    370.11 o 
   9   1   4        9.35       29.10     77.93 o 
  10   1   4     1011.44     1068.90    173.63 o 
  11   1   4      112.60       28.33     92.43 o 
  12   1   4      594.94      420.48    155.64 o 
 -12   2   4       90.50      167.29    112.07 o 
 -11   2   4       81.28       82.11    109.75 o 
 -10   2   4        5.20       -9.74     99.34 o 
  -9   2   4        2.61      -17.20     74.38 o 
  -8   2   4       16.71      -11.37     68.54 o 
  -7   2   4      125.62       50.72     85.44 o 
  -6   2   4     1591.43     1143.56    365.76 o 
  -5   2   4      245.04      263.44     51.62 o 
  -4   2   4      171.81      157.80     31.45 o 
  -3   2   4     7312.48     6851.94    244.09 o 
  -2   2   4     9583.67     9011.23    182.29 o 
  -1   2   4     1023.92      779.49     45.96 o 
   0   2   4     2646.22     2769.41     89.13 o 
   1   2   4     3218.00     3757.69    130.69 o 
   2   2   4       10.19       28.34     42.79 o 
   3   2   4      433.68      583.14     63.36 o 
   4   2   4      956.80      966.73    162.74 o 
   5   2   4      334.10      352.75     74.38 o 
   6   2   4      871.43      936.70    100.38 o 
   7   2   4      946.63     1141.34     82.54 o 
   8   2   4     1368.78     1537.39    114.60 o 
   9   2   4      196.22       93.65     82.13 o 
  10   2   4        0.52       -2.72     71.04 o 
  11   2   4      514.78      363.93     88.12 o 
 -12   3   4       61.26       57.17    263.59 o 
 -11   3   4        5.30        5.29     91.75 o 
 -10   3   4       26.20      -10.90     78.31 o 
  -9   3   4       47.26        5.84     59.50 o 
  -8   3   4      146.16      187.15     56.94 o 
  -7   3   4      371.81      448.35     94.88 o 
  -6   3   4      122.77      235.33     50.33 o 
  -5   3   4      467.63      459.14     81.33 o 
  -4   3   4      128.23      127.13     36.69 o 
  -3   3   4      194.02      155.66     35.26 o 
  -2   3   4     3984.27     3600.55    108.88 o 
  -1   3   4       12.80       -2.45     25.75 o 
   0   3   4       99.40       90.42     29.56 o 
   1   3   4      433.52      475.12     55.84 o 
   2   3   4      400.43      405.84     54.95 o 
   3   3   4      477.93      457.43    114.83 o 
   4   3   4      705.79      862.82    122.60 o 
   5   3   4       34.46       -2.45     62.63 o 
   6   3   4       95.44      106.70     74.73 o 
   7   3   4      211.80      136.65     84.65 o 
   8   3   4        3.81        3.96     89.15 o 
   9   3   4       52.90       17.02     70.45 o 
  10   3   4      110.73       57.26     87.77 o 
  11   3   4       69.08       53.87     90.79 o 
 -11   4   4      208.04      124.28    275.36 o 
 -10   4   4       66.13       95.89    159.32 o 
  -9   4   4       29.99      -25.68    141.34 o 
  -8   4   4      183.89       72.94     70.34 o 
  -7   4   4      444.83      379.18     94.98 o 
  -6   4   4       23.96       18.09     55.87 o 
  -5   4   4      308.98      195.26     54.54 o 
  -4   4   4      837.68      883.87     62.12 o 
  -3   4   4     2834.44     3135.63     94.24 o 
  -2   4   4     2043.38     1895.03    109.04 o 
  -1   4   4    10637.68    10524.04    155.47 o 
   0   4   4      277.98      230.62     63.15 o 
   1   4   4        6.09       10.87     61.55 o 
   2   4   4       57.63       38.84     66.06 o 
   3   4   4        7.06        1.64     66.89 o 
   4   4   4      510.37      302.77    105.85 o 
   5   4   4        7.06       -6.91     74.30 o 
   6   4   4      672.76      796.47    109.78 o 
   7   4   4      264.56      256.71    106.61 o 
   8   4   4       37.35       11.29    106.58 o 
   9   4   4        0.09        9.10    119.50 o 
  10   4   4      349.01      337.40    159.82 o 
 -10   5   4       57.45       40.08    198.23 o 
  -9   5   4        2.91        0.40    164.02 o 
  -8   5   4      238.83      345.97    177.74 o 
  -7   5   4      658.26      486.79    162.56 o 
  -6   5   4      639.66      714.83    169.10 o 
  -5   5   4        1.53       -3.74     61.87 o 
  -4   5   4     1243.24     1145.61     76.11 o 
  -3   5   4      984.04     1113.42     72.16 o 
  -2   5   4     2074.84     2034.48    191.12 o 
  -1   5   4       51.74       59.89     57.23 o 
   0   5   4      234.63      195.44    104.96 o 
   1   5   4       68.31       12.87    108.03 o 
   2   5   4      393.45      153.66    112.17 o 
   3   5   4      454.99      404.03    153.75 o 
   4   5   4       68.97       42.89     95.19 o 
   5   5   4      272.06       88.41     99.12 o 
   6   5   4      657.61      499.38    133.02 o 
   7   5   4      330.02      237.38    133.97 o 
   8   5   4        2.27        7.55    130.90 o 
   9   5   4      399.54      502.45    184.88 o 
  -9   6   4      186.89      407.25    213.86 o 
  -8   6   4      316.45      367.48    206.73 o 
  -7   6   4       19.06       -3.71    191.95 o 
  -6   6   4       63.10      -88.30    185.45 o 
  -5   6   4     3265.32     2870.54    250.74 o 
  -4   6   4      389.72      454.08    192.03 o 
  -3   6   4        8.62       20.31     68.77 o 
  -2   6   4      519.67      209.21     73.17 o 
  -1   6   4       18.04        0.08    121.48 o 
   0   6   4      576.54      331.94    152.54 o 
   1   6   4       12.48       15.81    135.28 o 
   2   6   4      242.25       91.97    138.01 o 
   3   6   4      104.81       38.71    163.32 o 
   4   6   4     1457.92     1740.40    230.24 o 
   5   6   4     1621.29     2077.06    235.63 o 
   6   6   4       26.06       53.71    193.18 o 
   7   6   4      377.36      457.39    217.91 o 
   8   6   4       22.16       52.59    285.65 o 
  -7   7   4      217.86      219.98    257.34 o 
  -6   7   4      152.48      272.35    255.55 o 
  -5   7   4       46.69       59.71    241.96 o 
  -4   7   4      640.98      750.58    248.22 o 
  -3   7   4       41.27       24.29    168.66 o 
  -2   7   4        8.17       46.20    210.55 o 
  -1   7   4      427.74      358.29    217.65 o 
   0   7   4     1252.53     1457.23    314.59 o 
   1   7   4       10.27       17.41    210.70 o 
   2   7   4       21.48      -21.98    202.33 o 
   3   7   4      478.64      673.58    229.85 o 
   4   7   4       10.88       83.53    220.68 o 
   5   7   4       78.42       98.38    238.27 o 
   6   7   4      162.61      302.24    244.47 o 
  -3   8   4      522.76      158.47    391.43 o 
  -2   8   4      666.43      656.55    283.51 o 
  -1   8   4      209.10      356.87    264.81 o 
   0   8   4       40.23      -28.34    257.52 o 
   1   8   4       78.28      153.13    265.33 o 
   2   8   4       81.67      204.74    250.61 o 
 -12   1   5      680.53      422.88    152.53 o 
 -11   1   5      231.29      221.12    129.35 o 
 -10   1   5      250.47      230.03    125.97 o 
  -9   1   5       18.69       60.62    102.62 o 
  -8   1   5       97.39      163.32     70.58 o 
  -7   1   5      946.36     1228.95     86.73 o 
  -6   1   5       49.25       39.41     40.22 o 
  -5   1   5       22.29       29.74     32.78 o 
  -4   1   5      105.76       63.04     41.57 o 
  -3   1   5       19.64       -1.24     19.79 o 
  -2   1   5      209.90      303.50     46.07 o 
  -1   1   5     3219.89     3025.88     53.52 o 
   0   1   5      520.61      630.02     20.59 o 
   1   1   5     2010.47     1989.30     99.93 o 
   2   1   5     1419.06     1261.14     59.52 o 
   3   1   5     3383.19     3696.78    107.56 o 
   4   1   5      369.57      468.07     54.83 o 
   5   1   5      229.78      103.17     50.31 o 
   6   1   5     1379.55     1469.89    244.56 o 
   7   1   5      113.90      133.27     68.87 o 
   8   1   5       50.60       31.52     72.28 o 
   9   1   5       73.41       18.04     82.06 o 
  10   1   5      276.64      187.32     90.53 o 
  11   1   5      406.88      198.23    122.34 o 
  12   1   5       99.45       94.67    128.76 o 
 -12   2   5      110.51       43.16    263.95 o 
 -11   2   5      410.21      230.28    125.37 o 
 -10   2   5       48.56      105.97    118.10 o 
  -9   2   5      959.94      759.47    147.62 o 
  -8   2   5      130.85       33.67     71.83 o 
  -7   2   5      563.47      322.40     72.69 o 
  -6   2   5      883.05      867.57     50.90 o 
  -5   2   5     2351.43     2272.93     85.90 o 
  -4   2   5      457.78      537.55     72.51 o 
  -3   2   5      389.23      278.12     27.26 o 
  -2   2   5     4524.57     4428.95    125.49 o 
  -1   2   5      921.71      921.93     53.47 o 
   0   2   5      216.29       88.25     26.26 o 
   1   2   5      893.72      720.77     40.63 o 
   2   2   5     3481.63     3103.02    253.31 o 
   3   2   5        3.28        4.84     47.24 o 
   4   2   5     7388.08     7686.02    277.56 o 
   5   2   5      179.21      214.30     71.96 o 
   6   2   5      361.06      260.03     81.34 o 
   7   2   5     1148.93     1244.65    104.47 o 
   8   2   5     2159.08     2453.99    136.46 o 
   9   2   5      523.91      570.18    100.52 o 
  10   2   5        1.26       21.53     88.53 o 
  11   2   5       80.36       32.65     74.66 o 
 -12   3   5       56.19        0.64    105.84 o 
 -11   3   5        1.50      -23.47     90.67 o 
 -10   3   5       12.27        5.35     78.36 o 
  -9   3   5        9.90       29.79     64.59 o 
  -8   3   5      399.84      302.19     68.71 o 
  -7   3   5      825.72      896.07     69.55 o 
  -6   3   5      110.44       87.86     49.90 o 
  -5   3   5     1798.31     1798.15    132.38 o 
  -4   3   5     2867.36     2766.42    153.72 o 
  -3   3   5     2783.84     2812.11     92.30 o 
  -2   3   5     3932.94     3926.74    201.08 o 
  -1   3   5      541.21      376.93     40.80 o 
   0   3   5     1512.34     1424.13     49.55 o 
   1   3   5       70.31       35.66     45.16 o 
   2   3   5      216.26      207.33     50.52 o 
   3   3   5      410.83      234.42     54.37 o 
   4   3   5     1268.59     1246.80    109.72 o 
   5   3   5     2744.04     2844.28    162.23 o 
   6   3   5      997.73     1206.84    103.38 o 
   7   3   5      244.95      145.27     84.73 o 
   8   3   5     2261.56     2375.74    136.15 o 
   9   3   5     1279.89     1707.17    313.72 o 
  10   3   5      986.68     1100.03    109.60 o 
  11   3   5       10.26       -3.91     87.73 o 
 -11   4   5       34.02      -12.33    274.80 o 
 -10   4   5       82.37       93.87    170.12 o 
  -9   4   5     1403.58     1423.90    166.95 o 
  -8   4   5     1568.38     1604.97    130.85 o 
  -7   4   5        7.97       12.82     59.06 o 
  -6   4   5      257.96      321.41     65.06 o 
  -5   4   5      657.51      836.98    242.35 o 
  -4   4   5      123.65       84.49     50.29 o 
  -3   4   5     2757.17     2728.47     93.01 o 
  -2   4   5       35.59        6.70     43.33 o 
  -1   4   5       70.82       30.61     44.43 o 
   0   4   5        6.59       -9.17     45.57 o 
   1   4   5     2784.54     3044.74    120.27 o 
   2   4   5     1180.15     1107.60     88.40 o 
   3   4   5      849.07      805.81     85.65 o 
   4   4   5     4390.81     4541.97    179.16 o 
   5   4   5      128.53       77.03     77.38 o 
   6   4   5       11.52        4.51     91.40 o 
   7   4   5      619.04      723.16    113.36 o 
   8   4   5      455.86      585.93    127.42 o 
   9   4   5        8.24       20.98    121.22 o 
  10   4   5      142.03      344.68    191.95 o 
 -10   5   5      185.87      262.87    196.47 o 
  -9   5   5       87.26       32.10    183.66 o 
  -8   5   5      162.14      220.54    164.03 o 
  -7   5   5     1052.41      946.22    179.24 o 
  -6   5   5      515.50      551.03     90.38 o 
  -5   5   5       48.41       -1.99     65.11 o 
  -4   5   5      124.78      142.19     63.13 o 
  -3   5   5      352.57      234.89     60.37 o 
  -2   5   5      755.20      619.78     62.98 o 
  -1   5   5      161.18      339.76     64.03 o 
   0   5   5      214.73      214.20    109.35 o 
   1   5   5      314.55      242.69    114.37 o 
   2   5   5     2185.67     2696.81    168.75 o 
   3   5   5     1160.94     1438.30    142.86 o 
   4   5   5      261.71      235.93     97.35 o 
   5   5   5      129.86       89.84    102.47 o 
   6   5   5      656.21      694.45    145.60 o 
   7   5   5       70.84       94.48    132.07 o 
   8   5   5       15.19       -2.82    136.26 o 
   9   5   5       24.62       24.48    176.64 o 
  -8   6   5        0.29      -32.95    208.82 o 
  -7   6   5        1.27       30.35    202.44 o 
  -6   6   5     1211.23      909.72    290.11 o 
  -5   6   5        1.81        6.76    194.71 o 
  -4   6   5      535.17      417.64    199.21 o 
  -3   6   5     2154.18     1968.41    150.31 o 
  -2   6   5      290.39      131.10     72.85 o 
  -1   6   5      111.00       65.02    134.45 o 
   0   6   5       95.30       -6.59    131.60 o 
   1   6   5      316.37      262.22    140.91 o 
   2   6   5        0.12        0.04    137.97 o 
   3   6   5       32.61       39.26    143.73 o 
   4   6   5      138.29       45.86    169.57 o 
   5   6   5       39.53       50.85    188.65 o 
   6   6   5        3.69      -51.24    186.48 o 
   7   6   5       16.99       44.77    209.55 o 
   8   6   5       55.45       34.45    287.54 o 
  -6   7   5      138.67       58.60    250.88 o 
  -5   7   5     1016.56      535.06    253.94 o 
  -4   7   5       23.26      -10.83    225.22 o 
  -3   7   5      180.94      302.46    227.92 o 
  -2   7   5      215.42      194.43    176.56 o 
  -1   7   5       17.62       32.96    207.85 o 
   0   7   5      275.47      108.48    203.78 o 
   1   7   5      152.70       88.71    212.30 o 
   2   7   5      492.08      215.89    207.84 o 
   3   7   5      121.83      119.89    226.59 o 
   4   7   5        0.03       -6.21    219.51 o 
   5   7   5       22.14      -18.09    234.66 o 
   6   7   5        0.85       -4.46    241.52 o 
  -3   8   5       92.02        8.31    387.31 o 
  -2   8   5        2.59       -2.55    363.97 o 
  -1   8   5       34.51       24.93    254.18 o 
   0   8   5       24.62      -73.84    241.49 o 
   1   8   5        2.96       21.16    247.69 o 
   2   8   5      196.04      258.90    265.79 o 
 -12   0   6      806.19      615.84    245.19 o 
 -11   0   6      138.15       24.66    183.95 o 
 -10   0   6     2229.39     2115.48    246.77 o 
  -9   0   6     1796.78     1612.41    207.03 o 
  -8   0   6       60.71      116.99    139.67 o 
  -7   0   6       28.48        1.48    105.93 o 
  -6   0   6       19.20       54.39     50.68 o 
  -5   0   6      242.32      273.19     47.09 o 
  -4   0   6     1335.02     1422.37    133.04 o 
  -3   0   6     2179.70     2239.13    112.20 o 
  -2   0   6        6.84       18.50     19.38 o 
  -1   0   6    10447.07    10542.57    123.70 o 
   0   0   6    31719.98    29463.37    328.35 o 
   1   0   6    24782.21    22335.58    340.55 o 
   2   0   6      142.72      214.66     80.05 o 
   3   0   6     6585.18     6110.94    199.28 o 
   4   0   6      327.53      126.42     65.02 o 
   5   0   6       64.70       67.87     69.35 o 
   6   0   6      851.63      594.39    108.43 o 
   7   0   6     4341.52     4271.22    214.32 o 
   8   0   6     2472.08     2114.92    177.42 o 
   9   0   6        1.07      -47.49    124.64 o 
  10   0   6     1730.57     1530.47    191.69 o 
  11   0   6      379.62      288.10    163.56 o 
 -12   1   6      304.56      132.18    155.42 o 
 -11   1   6        3.15       21.84    129.11 o 
 -10   1   6      364.47      464.43    136.11 o 
  -9   1   6       80.44      -15.96    104.51 o 
  -8   1   6      664.91      836.51    178.42 o 
  -7   1   6     2609.09     2622.13    107.44 o 
  -6   1   6        3.32        5.42     54.80 o 
  -5   1   6     2828.20     2835.29     97.67 o 
  -4   1   6     1543.96     1364.80     47.77 o 
  -3   1   6       12.97       10.18     21.50 o 
  -2   1   6      947.53      743.61    114.70 o 
  -1   1   6     1947.17     1664.39     58.88 o 
   0   1   6       26.63       -9.25     12.95 o 
   1   1   6        4.23        6.12     14.13 o 
   2   1   6     6129.52     5782.80    119.37 o 
   3   1   6      530.69      280.70     55.80 o 
   4   1   6        6.20       21.57     43.91 o 
   5   1   6     4795.43     4757.44    145.77 o 
   6   1   6     2212.34     2339.23    116.41 o 
   7   1   6     2517.16     2268.39    351.99 o 
   8   1   6      187.34       55.13     78.40 o 
   9   1   6     1378.55     1316.23    122.57 o 
  10   1   6      431.07      465.47    110.73 o 
  11   1   6      132.66      199.29    105.61 o 
 -12   2   6       11.39       -6.52    275.00 o 
 -11   2   6        2.12       26.50    225.47 o 
 -10   2   6      112.38       43.08    116.38 o 
  -9   2   6        2.18       -6.09    104.33 o 
  -8   2   6      261.77      256.46     79.83 o 
  -7   2   6     1497.70     1367.17    118.07 o 
  -6   2   6     3331.25     3308.84    126.75 o 
  -5   2   6      326.25      332.01     39.04 o 
  -4   2   6     1238.16     1289.43     73.27 o 
  -3   2   6     2895.74     2715.07     59.93 o 
  -2   2   6      143.96       74.37     26.47 o 
  -1   2   6     3965.56     3926.43     73.47 o 
   0   2   6      235.89      296.88     24.57 o 
   1   2   6      383.68      445.19     39.30 o 
   2   2   6     1805.78     1671.54     88.98 o 
   3   2   6    11839.96    12649.61    222.58 o 
   4   2   6      981.75      972.25     81.94 o 
   5   2   6      120.41      168.58     70.76 o 
   6   2   6     2355.46     2333.92    426.24 o 
   7   2   6     1617.93     1701.64    161.07 o 
   8   2   6      322.23      354.04     89.43 o 
   9   2   6      133.20      117.46     94.96 o 
  10   2   6       11.75       74.24     93.11 o 
  11   2   6      150.51      148.19     76.55 o 
 -12   3   6       24.26       73.09    107.89 o 
 -11   3   6        0.10        5.03     92.08 o 
 -10   3   6        5.90       37.11     74.77 o 
  -9   3   6       61.89       31.93     66.21 o 
  -8   3   6       66.71       38.68     54.89 o 
  -7   3   6      220.60      166.32     78.22 o 
  -6   3   6      393.21      424.56     77.79 o 
  -5   3   6       10.07       14.78     45.83 o 
  -4   3   6      254.64      240.15     42.86 o 
  -3   3   6      168.60      113.20     37.16 o 
  -2   3   6       28.45       14.87     33.25 o 
  -1   3   6     1010.13      994.14     65.88 o 
   0   3   6       17.27        6.83     29.48 o 
   1   3   6      755.15      728.52     58.72 o 
   2   3   6        1.62       10.58     45.49 o 
   3   3   6        0.10        6.23     62.10 o 
   4   3   6        9.05        7.61     68.03 o 
   5   3   6        3.60        0.36     71.25 o 
   6   3   6      597.95      762.42    116.93 o 
   7   3   6       29.93       16.24     80.77 o 
   8   3   6       77.54       44.19     84.14 o 
   9   3   6       80.62       78.19     92.84 o 
  10   3   6       10.75       16.52     89.36 o 
  11   3   6       81.04       46.60     99.64 o 
 -11   4   6       31.30       22.32    257.93 o 
 -10   4   6       68.44       87.16     98.01 o 
  -9   4   6       30.97       33.38     73.34 o 
  -8   4   6     1548.80     1568.51    239.88 o 
  -7   4   6       36.07       -8.88     65.25 o 
  -6   4   6     1453.48     1657.03    157.65 o 
  -5   4   6       30.37       -8.92     55.94 o 
  -4   4   6      301.51      206.54     51.07 o 
  -3   4   6      262.67      234.59     56.24 o 
  -2   4   6     5014.01     5019.57    209.59 o 
  -1   4   6       45.38       58.78     45.78 o 
   0   4   6      366.34      321.20     51.91 o 
   1   4   6      592.21      501.40     95.37 o 
   2   4   6     1976.85     1972.91    100.14 o 
   3   4   6     1263.68     1283.56    147.83 o 
   4   4   6      166.27      186.85     75.21 o 
   5   4   6      146.78       94.33     78.99 o 
   6   4   6     1277.67     1117.43    284.44 o 
   7   4   6      451.85      367.06    105.90 o 
   8   4   6       86.25       43.34    106.95 o 
   9   4   6       32.35       15.52    119.39 o 
  10   4   6       10.14      -18.60    152.53 o 
 -10   5   6       42.64       80.04    204.40 o 
  -9   5   6        2.40      -17.37    177.57 o 
  -8   5   6       69.27      118.26    163.82 o 
  -7   5   6      272.46      397.19     90.25 o 
  -6   5   6      341.09      181.84     80.98 o 
  -5   5   6      382.59      521.15     79.18 o 
  -4   5   6       75.83      156.16     78.68 o 
  -3   5   6       96.98       66.11     57.26 o 
  -2   5   6       93.74       16.13     51.70 o 
  -1   5   6     1006.14     1108.34    134.50 o 
   0   5   6       66.30       11.65    102.37 o 
   1   5   6      206.20      216.02    115.69 o 
   2   5   6      315.54      263.13    117.99 o 
   3   5   6        4.18       55.57    115.57 o 
   4   5   6       94.11      141.54    116.61 o 
   5   5   6      489.93      527.08    111.67 o 
   6   5   6      588.81      598.91    131.04 o 
   7   5   6       60.19       45.91    132.43 o 
   8   5   6       41.88        5.59    143.07 o 
   9   5   6      122.43      114.70    148.54 o 
  -8   6   6       89.84      106.12    224.60 o 
  -7   6   6      156.66       46.49    196.41 o 
  -6   6   6      738.33      604.62    206.17 o 
  -5   6   6      229.75        9.87    198.04 o 
  -4   6   6     1040.95      969.48     94.02 o 
  -3   6   6      673.22      218.68     74.69 o 
  -2   6   6      134.79       91.15     73.84 o 
  -1   6   6     1762.73     1782.19    167.98 o 
   0   6   6     1837.74     2266.85    183.79 o 
   1   6   6      973.50     1216.22    268.97 o 
   2   6   6      117.78      151.17    147.87 o 
   3   6   6     1039.02     1066.91    171.53 o 
   4   6   6      996.90     1117.89    175.35 o 
   5   6   6        0.40       16.11    181.96 o 
   6   6   6      155.84      361.22    201.66 o 
   7   6   6       18.59       61.34    214.90 o 
  -6   7   6       90.21       58.22    245.64 o 
  -5   7   6     1131.76     1101.98    278.83 o 
  -4   7   6      110.48       73.79    243.24 o 
  -3   7   6      118.03      108.48    231.94 o 
  -2   7   6       43.60      162.90    174.04 o 
  -1   7   6      166.71      301.53    168.09 o 
   0   7   6        5.99       36.93    207.37 o 
   1   7   6      160.59      180.85    203.76 o 
   2   7   6      234.94      294.69    217.69 o 
   3   7   6      122.96      112.55    226.08 o 
   4   7   6        0.69      -25.86    220.25 o 
   5   7   6      107.48      202.06    233.00 o 
  -2   8   6      127.06      221.14    420.12 o 
  -1   8   6      128.33       57.64    254.18 o 
   0   8   6        0.71       69.95    260.49 o 
   1   8   6       29.48        8.20    265.06 o 
 -12   1   7       10.28        6.60    162.51 o 
 -11   1   7      785.00     1019.32    173.38 o 
 -10   1   7      674.29      590.68    146.58 o 
  -9   1   7        6.99       36.22    111.35 o 
  -8   1   7        0.63        3.46     90.74 o 
  -7   1   7      321.17      243.42     90.02 o 
  -6   1   7     2739.46     2900.80    134.80 o 
  -5   1   7      693.94      645.33     67.93 o 
  -4   1   7      717.69      707.09     43.75 o 
  -3   1   7      272.78      316.33     44.85 o 
  -2   1   7       51.04       16.06     19.73 o 
  -1   1   7     2378.54     2127.62     75.30 o 
   0   1   7      582.09      592.37     26.81 o 
   1   1   7     7408.97     7447.86     98.12 o 
   2   1   7     1223.65      945.05     77.85 o 
   3   1   7        1.71       -9.81     38.95 o 
   4   1   7     1266.55     1316.29     84.60 o 
   5   1   7        4.78      -13.97     54.92 o 
   6   1   7      473.54      622.01     80.98 o 
   7   1   7       72.45       75.97     73.86 o 
   8   1   7     1492.09     1408.00    116.90 o 
   9   1   7      513.03      494.63    109.57 o 
  10   1   7       81.48       41.23     98.89 o 
  11   1   7      240.82      329.35    115.40 o 
 -12   2   7        1.23       76.43    275.26 o 
 -11   2   7       64.31      118.01    229.86 o 
 -10   2   7       56.79      217.27    217.47 o 
  -9   2   7       56.51       17.12    175.54 o 
  -8   2   7      262.96      140.81     52.33 o 
  -7   2   7      555.70      596.09     55.99 o 
  -6   2   7     1273.56     1346.61     79.34 o 
  -5   2   7      325.57      302.39     41.12 o 
  -4   2   7     1800.68     1685.73     86.28 o 
  -3   2   7     2762.00     2706.88     64.09 o 
  -2   2   7     2237.54     2399.28     86.17 o 
  -1   2   7       10.76       -2.72     26.57 o 
   0   2   7       37.96        4.61     17.63 o 
   1   2   7       16.79       12.17     15.89 o 
   2   2   7      984.39      743.83    199.65 o 
   3   2   7     5978.13     6148.00    152.41 o 
   4   2   7      313.69      283.97     67.61 o 
   5   2   7      556.86      448.06    158.83 o 
   6   2   7     1767.29     1788.19    121.97 o 
   7   2   7      210.87      258.24     85.46 o 
   8   2   7      598.61      583.15    105.16 o 
   9   2   7       21.52       -6.58     98.59 o 
  10   2   7       40.92       67.07    108.90 o 
  11   2   7       99.96       97.70    115.35 o 
 -12   3   7       33.49       12.78    100.18 o 
 -11   3   7       46.89      115.88     93.35 o 
 -10   3   7       59.01       48.60     82.78 o 
  -9   3   7     1375.44     1587.29    175.67 o 
  -8   3   7     4638.98     4497.81    593.98 o 
  -7   3   7      168.58       75.02     54.03 o 
  -6   3   7      375.25      370.72     60.57 o 
  -5   3   7     1496.01     1780.05    227.61 o 
  -4   3   7      142.81      159.59     41.18 o 
  -3   3   7      463.69      411.55     44.79 o 
  -2   3   7     4798.35     4519.18     93.14 o 
  -1   3   7        5.04        9.23     35.96 o 
   0   3   7      177.59       80.62     31.50 o 
   1   3   7     4783.42     4601.18    170.25 o 
   2   3   7     2941.48     2797.10    209.01 o 
   3   3   7      304.61      214.41     72.61 o 
   4   3   7     6932.48     7141.78    192.21 o 
   5   3   7     7086.23     7392.19    429.11 o 
   6   3   7      155.45      188.69    101.30 o 
   7   3   7      300.28      281.22     91.50 o 
   8   3   7     1109.42     1511.26    241.60 o 
   9   3   7      733.15      765.06    174.67 o 
  10   3   7       20.59       20.50     94.36 o 
 -11   4   7        8.15      -14.90    100.63 o 
 -10   4   7      225.22      244.92     99.55 o 
  -9   4   7      371.78      399.32    104.57 o 
  -8   4   7        0.54      -15.34     73.20 o 
  -7   4   7      963.35     1433.07    237.83 o 
  -6   4   7      591.43      485.76    142.80 o 
  -5   4   7        1.77      -20.37     57.77 o 
  -4   4   7      167.47      160.54     58.66 o 
  -3   4   7      545.36      581.56     90.58 o 
  -2   4   7      110.60       91.43     46.33 o 
  -1   4   7      578.14      542.79     94.39 o 
   0   4   7     4744.86     4823.53    165.73 o 
   1   4   7     1942.68     1984.85    126.19 o 
   2   4   7     1394.92     1584.52     93.41 o 
   3   4   7     1557.71     1643.03    115.98 o 
   4   4   7        5.48        1.46     70.64 o 
   5   4   7       17.25        8.54     76.81 o 
   6   4   7       15.72       -6.41     92.21 o 
   7   4   7      199.90      259.61    107.80 o 
   8   4   7        2.95       -0.44    115.29 o 
   9   4   7      179.95      302.64    143.91 o 
 -10   5   7      246.83      110.27    270.52 o 
  -9   5   7      135.20       52.94    191.13 o 
  -8   5   7       41.54       64.19     91.83 o 
  -7   5   7       20.15       -5.65     83.68 o 
  -6   5   7     1217.18     1521.46    142.05 o 
  -5   5   7       94.83       73.12     72.52 o 
  -4   5   7      299.73      221.91     73.11 o 
  -3   5   7     2609.64     2124.92    380.61 o 
  -2   5   7     1480.39     1621.00    104.11 o 
  -1   5   7      478.58      616.27     70.73 o 
   0   5   7        5.25      -37.56    104.37 o 
   1   5   7      253.22      329.16    115.37 o 
   2   5   7     1839.69     1840.05    153.08 o 
   3   5   7     1334.00     1372.42    148.18 o 
   4   5   7       16.08       20.22    121.16 o 
   5   5   7      167.33      218.66    127.54 o 
   6   5   7      235.94      178.61    140.89 o 
   7   5   7      665.35      818.34    148.43 o 
   8   5   7      147.66      303.52    151.49 o 
  -8   6   7      407.36      200.12    234.01 o 
  -7   6   7      120.19      182.95    215.05 o 
  -6   6   7        1.09       42.83    215.03 o 
  -5   6   7       17.45      -26.92     85.90 o 
  -4   6   7      303.90      146.97     82.20 o 
  -3   6   7      255.13      145.89     80.85 o 
  -2   6   7      478.04      333.43     81.01 o 
  -1   6   7       61.26        7.46    138.78 o 
   0   6   7       58.96       66.60    135.96 o 
   1   6   7       22.55       18.11    140.75 o 
   2   6   7       47.47       71.50    146.79 o 
   3   6   7      136.07       49.13    139.71 o 
   4   6   7        0.19       12.15    150.58 o 
   5   6   7        3.01       10.26    158.88 o 
   6   6   7      148.64      235.81    207.24 o 
   7   6   7      164.92       50.48    206.49 o 
  -6   7   7       14.20       13.18    265.13 o 
  -5   7   7        2.85        6.41    248.78 o 
  -4   7   7      139.49      126.91    249.44 o 
  -3   7   7      788.40      650.65    379.10 o 
  -2   7   7      535.94      232.41    216.96 o 
  -1   7   7        2.12       -3.10    169.77 o 
   0   7   7        1.61        1.27    169.58 o 
   1   7   7       20.89       39.63    211.73 o 
   2   7   7      198.66      134.67    207.75 o 
   3   7   7      276.80      250.62    213.05 o 
   4   7   7      136.67       -7.11    218.54 o 
   5   7   7      141.65      215.86    230.60 o 
 -12   0   8       55.33       36.38    215.23 o 
 -11   0   8      273.17      370.49    228.84 o 
 -10   0   8      383.77      391.79    202.39 o 
  -9   0   8     1470.09     1091.50    199.84 o 
  -8   0   8       77.79       99.41    142.77 o 
  -7   0   8      910.91      483.87    140.63 o 
  -6   0   8      159.87      279.08    111.59 o 
  -4   0   8     8201.89     8394.73    204.00 o 
  -3   0   8      117.19      314.42     34.02 o 
  -2   0   8      384.99      438.61     35.13 o 
  -1   0   8    14354.62    14444.18    168.59 o 
   0   0   8    26334.26    25105.69    569.57 o 
   1   0   8      769.95      206.52    200.63 o 
   2   0   8    20294.14    21175.97    519.33 o 
   3   0   8        6.70       93.71     62.98 o 
   4   0   8     1173.00     1427.29    127.28 o 
   5   0   8      479.03      414.47    102.88 o 
   6   0   8     1481.90     1500.05    146.55 o 
   7   0   8      226.74      364.38    117.86 o 
   8   0   8       26.22      -22.27    114.29 o 
   9   0   8     1776.70     2247.10    210.70 o 
  10   0   8     2126.79     2223.66    234.03 o 
  11   0   8      254.56      155.56    176.41 o 
 -12   1   8      119.75      133.05    171.46 o 
 -11   1   8      154.59      118.83    151.60 o 
 -10   1   8       37.41       49.15    124.81 o 
  -9   1   8      773.29      752.62    139.16 o 
  -8   1   8      395.45      300.53    110.70 o 
  -7   1   8      296.25      402.97     96.73 o 
  -6   1   8      951.00      911.64    103.22 o 
  -5   1   8      107.29       92.58     34.44 o 
  -4   1   8     1383.77     1425.10     54.45 o 
  -3   1   8     1726.70     1609.69     48.61 o 
  -2   1   8     1133.11      813.22     61.88 o 
  -1   1   8      515.31      648.01     71.97 o 
   0   1   8     3859.16     3750.92    102.06 o 
   1   1   8     6946.37     6722.95    130.43 o 
   2   1   8      425.17      260.32     46.44 o 
   3   1   8      107.17       28.49     42.69 o 
   4   1   8     2243.83     2059.17    141.32 o 
   5   1   8     1161.15     1107.74     90.43 o 
   6   1   8       22.47       16.75     65.08 o 
   7   1   8       72.99      144.35     82.98 o 
   8   1   8      771.68      848.96    108.50 o 
   9   1   8        2.72      -13.75     96.51 o 
  10   1   8       68.11      106.97    113.29 o 
  11   1   8       88.51      195.34    176.46 o 
 -12   2   8       46.81      -35.46    279.54 o 
 -11   2   8      256.29      347.15    240.05 o 
 -10   2   8      116.62       93.08     76.96 o 
  -9   2   8       14.36        4.60     60.75 o 
  -8   2   8     1724.16     1703.89     94.99 o 
  -7   2   8      505.04      494.23     54.39 o 
  -6   2   8     3509.41     3380.45    113.82 o 
  -5   2   8       47.99       27.38     36.36 o 
  -4   2   8      691.33      704.14     63.46 o 
  -3   2   8      289.88      386.75     36.99 o 
  -2   2   8      579.03      674.43     35.52 o 
  -1   2   8     2347.45     2409.59     89.34 o 
   0   2   8      749.28      763.82     33.07 o 
   1   2   8     1198.50     1173.74     34.19 o 
   2   2   8     4384.83     4465.99    163.18 o 
   3   2   8     1818.22     1734.45    119.47 o 
   4   2   8     1059.23     1248.01    159.21 o 
   5   2   8       16.23      -16.01     61.66 o 
   6   2   8     2941.29     2945.56    148.46 o 
   7   2   8       30.08       25.59     79.42 o 
   8   2   8      853.14      831.73    115.07 o 
   9   2   8       13.91       -5.53    103.21 o 
  10   2   8        1.02       -2.32    105.36 o 
 -11   3   8       10.96       54.77     95.94 o 
 -10   3   8        3.61       -6.32     81.16 o 
  -9   3   8       54.29       48.05     71.89 o 
  -8   3   8        5.65      -20.21     60.42 o 
  -7   3   8      775.27      675.33     69.77 o 
  -6   3   8       27.14        1.94     51.10 o 
  -5   3   8      226.38      253.49     54.77 o 
  -4   3   8      101.95       94.08     51.20 o 
  -3   3   8        0.67       20.57     36.41 o 
  -2   3   8      271.31      252.40     41.88 o 
  -1   3   8     2408.76     2493.58    115.34 o 
   0   3   8      492.87      636.36     56.35 o 
   1   3   8        0.39       24.86     40.98 o 
   2   3   8       97.15       44.19     68.47 o 
   3   3   8      214.16      189.12     74.65 o 
   4   3   8      522.42      577.72     91.25 o 
   5   3   8       66.89       33.31     80.05 o 
   6   3   8      942.68     1345.38    493.41 o 
   7   3   8      532.00      656.12    174.34 o 
   8   3   8      275.74      117.63    126.69 o 
   9   3   8       39.49        1.52    133.64 o 
  10   3   8       21.89       38.93     98.36 o 
 -11   4   8       84.48      146.44    104.24 o 
 -10   4   8        0.84        9.27     96.09 o 
  -9   4   8      131.45       76.06     88.79 o 
  -8   4   8        5.13       59.29     78.13 o 
  -7   4   8     2035.17     2041.08    352.05 o 
  -6   4   8      107.62       87.10     64.84 o 
  -5   4   8      455.60      445.53     69.29 o 
  -4   4   8       23.09       24.47     56.40 o 
  -3   4   8      147.65      183.66     53.94 o 
  -2   4   8      508.97      492.71     68.01 o 
  -1   4   8       88.93       42.50     45.43 o 
   0   4   8       95.83      109.51     50.35 o 
   1   4   8      636.16      543.55    112.41 o 
   2   4   8     2029.83     2085.07    130.78 o 
   3   4   8     1809.97     1850.66    105.25 o 
   4   4   8       48.78       52.05     75.25 o 
   5   4   8       82.57       28.45     79.36 o 
   6   4   8       72.91       76.24     95.47 o 
   7   4   8      305.51      152.60    107.74 o 
   8   4   8      694.37      914.24    650.84 o 
   9   4   8       10.21       48.43    139.82 o 
 -10   5   8       38.96       64.46    256.56 o 
  -9   5   8       56.41      119.38    102.55 o 
  -8   5   8      103.75       -0.92     94.94 o 
  -7   5   8        3.24       16.92     87.46 o 
  -6   5   8     1993.16     1999.05    203.22 o 
  -5   5   8       19.67       -3.28     73.05 o 
  -4   5   8      317.25      197.99     74.89 o 
  -3   5   8      184.84      247.29     70.37 o 
  -2   5   8      203.01      166.39     60.31 o 
  -1   5   8      386.45      376.97     67.05 o 
   0   5   8       78.34       10.44    108.70 o 
   1   5   8      143.06      139.18    110.66 o 
   2   5   8      172.96       74.19    109.11 o 
   3   5   8      317.52      195.01    114.46 o 
   4   5   8      647.30      520.02    136.78 o 
   5   5   8      118.72       63.71    128.09 o 
   6   5   8      131.30       19.43    142.96 o 
   7   5   8      349.99      416.95    185.17 o 
   8   5   8       28.92       98.87    192.12 o 
  -8   6   8        1.22       28.92    234.87 o 
  -7   6   8       17.52       64.07    217.43 o 
  -6   6   8      108.25       52.70     99.03 o 
  -5   6   8      731.26      875.95    170.86 o 
  -4   6   8     1699.23     2209.70    119.25 o 
  -3   6   8     1403.25     1353.54    254.13 o 
  -2   6   8       14.66       30.40     75.10 o 
  -1   6   8      809.04      794.31    153.54 o 
   0   6   8     1433.26     1240.78    167.24 o 
   1   6   8       12.70       34.60    136.66 o 
   2   6   8        3.12       -9.19    141.12 o 
   3   6   8        5.56       32.98    140.84 o 
   4   6   8       51.58       49.99    155.70 o 
   5   6   8      517.23      553.66    175.72 o 
   6   6   8      359.54      325.27    182.20 o 
   7   6   8       91.63       79.13    218.77 o 
  -6   7   8       73.32      133.09    264.56 o 
  -5   7   8       21.90       86.28    252.53 o 
  -4   7   8      259.12       45.12    240.86 o 
  -3   7   8       29.38        6.90     97.03 o 
  -2   7   8      135.99      156.02    236.19 o 
  -1   7   8        1.89       -8.68    172.04 o 
   0   7   8      353.31      432.03    181.50 o 
   1   7   8      648.48      726.32    188.70 o 
   2   7   8      548.62      462.76    188.79 o 
   3   7   8       71.26       74.41    200.47 o 
   4   7   8       55.00      145.21    220.01 o 
 -12   1   9       11.90       22.47    240.05 o 
 -11   1   9      102.56       84.55    150.84 o 
 -10   1   9       18.77      -44.76    120.92 o 
  -9   1   9        4.60       26.29    114.31 o 
  -8   1   9     1236.31     1098.88    124.17 o 
  -7   1   9     2012.27     1983.63    271.16 o 
  -6   1   9     1220.43     1313.22     68.11 o 
  -5   1   9       10.27       25.41     36.43 o 
  -4   1   9      104.08       86.16     35.50 o 
  -3   1   9     2590.82     2638.09     97.64 o 
  -2   1   9     1596.47     1453.35     45.93 o 
  -1   1   9     2386.30     2714.74     95.78 o 
   0   1   9      365.02      370.34     44.44 o 
   1   1   9       79.94       36.86     21.93 o 
   2   1   9       55.28       45.84     44.40 o 
   3   1   9       49.94       76.85     49.97 o 
   4   1   9       41.03       92.61     54.33 o 
   5   1   9        0.51       11.69     62.02 o 
   6   1   9      433.70      490.93     87.23 o 
   7   1   9     1528.17     1461.09    121.67 o 
   8   1   9     1711.36     1544.33    190.62 o 
   9   1   9      153.51      150.68    112.13 o 
  10   1   9       12.40       38.77    111.20 o 
 -12   2   9       20.21       34.25     99.49 o 
 -11   2   9        8.48       54.31     89.67 o 
 -10   2   9      230.88      291.53     79.70 o 
  -9   2   9        0.99       33.95     63.34 o 
  -8   2   9     2097.31     1948.48    150.83 o 
  -7   2   9      278.84      163.54     88.05 o 
  -6   2   9      443.26      399.54     90.80 o 
  -5   2   9     4256.13     4209.46     95.29 o 
  -4   2   9     1224.73     1127.96     57.72 o 
  -3   2   9      548.87      551.70    101.02 o 
  -2   2   9     1484.44     1413.44     47.73 o 
  -1   2   9     5121.38     4908.52    132.47 o 
   0   2   9      125.47       79.94     27.83 o 
   1   2   9     3437.79     3548.78     54.75 o 
   2   2   9      755.42      582.40     69.28 o 
   3   2   9     1314.73     1429.76     87.62 o 
   4   2   9        5.31       -5.97     56.89 o 
   5   2   9      782.30      873.89    123.92 o 
   6   2   9      117.42      134.49     85.97 o 
   7   2   9      667.43      544.30    110.79 o 
   8   2   9      428.11      583.69    119.91 o 
   9   2   9      259.08      435.00    119.14 o 
  10   2   9        2.22       -4.34    111.87 o 
 -11   3   9       14.31      -13.90     94.34 o 
 -10   3   9      561.87      626.21     94.20 o 
  -9   3   9     1621.10     1771.56    440.55 o 
  -8   3   9      883.70      896.79     84.02 o 
  -7   3   9      728.64      876.92    126.32 o 
  -6   3   9      586.23      290.67    120.00 o 
  -5   3   9      119.88       69.78     50.31 o 
  -4   3   9      379.29      467.25    150.53 o 
  -3   3   9     1666.63     1727.73     91.11 o 
  -2   3   9      717.15      719.30     51.69 o 
  -1   3   9      402.18      419.62     48.48 o 
   0   3   9     6157.12     6296.31    237.21 o 
   1   3   9     4998.60     4945.62    146.52 o 
   2   3   9     2770.01     2951.46    127.31 o 
   3   3   9     1276.00     1418.15    135.42 o 
   4   3   9     3740.57     3905.73    241.01 o 
   5   3   9      757.15      909.22    206.79 o 
   6   3   9     1720.57     1956.26    385.83 o 
   7   3   9       56.83      176.83    129.52 o 
   8   3   9        1.59       52.05    127.83 o 
   9   3   9      166.28      155.71    149.87 o 
  10   3   9      186.11      337.80    109.49 o 
 -10   4   9        4.20       72.15    101.97 o 
  -9   4   9      235.37      386.21    144.94 o 
  -8   4   9     1137.95     1046.20    100.86 o 
  -7   4   9      111.30      135.85     77.74 o 
  -6   4   9        2.87       -1.76     64.18 o 
  -5   4   9      309.21      377.36     74.60 o 
  -4   4   9      234.93      408.62    111.96 o 
  -3   4   9        0.26       -9.46     53.68 o 
  -2   4   9     1713.31     1721.68    115.68 o 
  -1   4   9     3134.39     3150.11     95.01 o 
   0   4   9      176.05      168.76     55.01 o 
   1   4   9     1122.38     1163.25    113.84 o 
   2   4   9     1730.89     1877.22    146.90 o 
   3   4   9      220.99      188.20     98.28 o 
   4   4   9      103.04       57.14     76.64 o 
   5   4   9      374.03      407.91    121.37 o 
   6   4   9      112.49      167.43     99.45 o 
   7   4   9      387.59      330.58    113.51 o 
   8   4   9      448.62      579.74    481.67 o 
   9   4   9      199.68      279.69    227.89 o 
  -9   5   9      101.01       98.45    112.31 o 
  -8   5   9      302.54      215.44     96.30 o 
  -7   5   9      780.71      705.52     99.61 o 
  -6   5   9      623.70      805.20    157.63 o 
  -5   5   9      588.09      641.49     87.32 o 
  -4   5   9       65.44       40.44     76.01 o 
  -3   5   9     1243.30     1210.07     96.08 o 
  -2   5   9      639.23      606.26     72.44 o 
  -1   5   9      235.87      124.54     62.70 o 
   0   5   9       18.09       -5.21     65.28 o 
   1   5   9      231.67      283.85    118.42 o 
   2   5   9        0.01       -5.54    111.10 o 
   3   5   9      470.10      794.91    167.77 o 
   4   5   9      469.45      809.64    145.38 o 
   5   5   9      803.25      599.13    141.09 o 
   6   5   9       43.77       53.32    138.51 o 
   7   5   9      609.82      689.12    209.58 o 
   8   5   9      890.45     1242.25    219.48 o 
  -8   6   9      106.10       27.36    246.53 o 
  -7   6   9        1.29      -11.75    108.41 o 
  -6   6   9       13.34       34.68    102.76 o 
  -5   6   9       53.80       62.86     97.17 o 
  -4   6   9      139.78      127.23     87.11 o 
  -3   6   9      211.28      143.27     87.39 o 
  -2   6   9       14.16       31.91     84.88 o 
  -1   6   9       73.18       37.68     76.67 o 
   0   6   9       37.66       -1.54    136.77 o 
   1   6   9       33.20       27.89    140.38 o 
   2   6   9      112.81       64.59    144.02 o 
   3   6   9        8.05       29.96    145.61 o 
   4   6   9        9.96      -22.43    148.30 o 
   5   6   9       34.34       15.15    158.09 o 
   6   6   9       37.75       86.21    171.85 o 
  -5   7   9       10.10      -39.36    255.42 o 
  -4   7   9       89.23       20.23    108.67 o 
  -3   7   9       66.29       53.23     99.43 o 
  -2   7   9       12.98      128.16    244.67 o 
  -1   7   9       97.85       95.05    240.04 o 
   0   7   9      167.42      154.80    181.21 o 
   1   7   9       95.44      118.39    182.31 o 
   2   7   9      176.44       71.46    184.02 o 
   3   7   9      178.40       97.28    186.49 o 
   4   7   9       51.43       64.91    209.76 o 
 -12   0  10        6.07       23.64    239.03 o 
 -11   0  10      159.67      271.64    206.21 o 
 -10   0  10        0.06       10.50    171.11 o 
  -9   0  10     4871.92     4301.34    282.90 o 
  -8   0  10        9.40       -3.62    145.48 o 
  -7   0  10      388.90      372.63    146.75 o 
  -6   0  10     3631.73     3967.48    233.63 o 
  -5   0  10     3661.00     3467.64    334.72 o 
  -4   0  10      233.63      130.16     42.59 o 
  -3   0  10    12431.38    13199.74    171.60 o 
  -2   0  10     4266.42     4387.14     89.83 o 
  -1   0  10     3666.73     3553.92     81.07 o 
   0   0  10      792.25      682.21     75.36 o 
   1   0  10     2879.17     2736.10    136.41 o 
   2   0  10      795.60      745.66     85.75 o 
   3   0  10      362.40      390.51    145.58 o 
   4   0  10      120.10        2.09     88.10 o 
   5   0  10     1183.31     1332.87    146.24 o 
   6   0  10     1630.94     1720.43    169.98 o 
   7   0  10       31.97      -14.27    110.11 o 
   8   0  10      980.19     1050.33    184.66 o 
   9   0  10      455.30      481.78    180.18 o 
  10   0  10       24.88       30.01    178.85 o 
 -12   1  10       49.10       38.57    266.80 o 
 -11   1  10      248.85      246.62    224.05 o 
 -10   1  10     1099.57     1039.83    167.51 o 
  -9   1  10       13.72      -15.10    115.32 o 
  -8   1  10     1017.25      811.09    121.50 o 
  -7   1  10      321.12      365.56     55.38 o 
  -6   1  10     1266.83     1167.85     97.37 o 
  -5   1  10      114.01       85.46     39.42 o 
  -4   1  10     3997.56     4071.46    100.42 o 
  -3   1  10     3665.29     3521.56     59.24 o 
  -2   1  10     1045.46     1099.20     63.35 o 
  -1   1  10     2862.87     2825.10     62.43 o 
   0   1  10     4491.39     4563.83    133.09 o 
   1   1  10     3199.22     3128.37     55.82 o 
   2   1  10       68.32       30.10     47.21 o 
   3   1  10     2170.88     2340.03    100.28 o 
   4   1  10     1063.17     1047.82    118.49 o 
   5   1  10        0.61       -2.28     66.65 o 
   6   1  10      740.69      654.85    189.60 o 
   7   1  10      743.13      810.86    114.24 o 
   8   1  10      120.06       16.11     98.98 o 
   9   1  10      138.83      132.95    113.46 o 
  10   1  10      219.30      348.11    135.64 o 
 -12   2  10       89.62      160.20    107.61 o 
 -11   2  10      233.05      271.73     96.54 o 
 -10   2  10      156.62      117.49     74.22 o 
  -9   2  10       65.63       63.41     71.49 o 
  -8   2  10      229.09      191.89     64.40 o 
  -7   2  10      795.48      653.77     95.87 o 
  -6   2  10      109.45       84.86     48.66 o 
  -5   2  10      199.28      195.67     55.88 o 
  -4   2  10      561.99      534.98     58.15 o 
  -3   2  10      653.98      759.37    134.66 o 
  -2   2  10     4797.16     5216.58    145.84 o 
  -1   2  10     3773.18     3862.49    121.83 o 
   0   2  10      488.97      587.90     74.43 o 
   1   2  10      954.12     1082.58     43.31 o 
   2   2  10       22.00       34.29     54.23 o 
   3   2  10     2086.05     2124.82    184.00 o 
   4   2  10        5.84        9.33     59.97 o 
   5   2  10      252.13      305.09     81.40 o 
   6   2  10        5.47      -17.95     81.69 o 
   7   2  10       45.48       39.82     90.90 o 
   8   2  10        6.08       18.58    104.61 o 
   9   2  10        3.54       16.45    111.57 o 
  10   2  10       83.47      125.97    137.52 o 
 -11   3  10       88.17      177.05     97.09 o 
 -10   3  10       84.06       93.81     89.10 o 
  -9   3  10       61.28       75.74     74.07 o 
  -8   3  10      445.29      296.48     75.02 o 
  -7   3  10      147.13       32.58     63.85 o 
  -6   3  10      454.84      455.18     68.53 o 
  -5   3  10        2.62        5.04     56.47 o 
  -4   3  10      107.70       35.14     53.35 o 
  -3   3  10        5.20       -2.72     45.95 o 
  -2   3  10       43.42       40.39     38.95 o 
  -1   3  10       76.13       34.37     41.52 o 
   0   3  10     1081.30     1179.26    100.25 o 
   1   3  10      303.14      260.48     60.94 o 
   2   3  10     1071.40     1146.75    170.08 o 
   3   3  10      274.53      316.86    113.32 o 
   4   3  10       66.21       81.67     66.27 o 
   5   3  10        0.07      -11.90     88.74 o 
   6   3  10      431.39      372.24    136.63 o 
   7   3  10      396.21      411.18    137.28 o 
   8   3  10      192.60      126.62    140.13 o 
   9   3  10        1.78       36.02    150.52 o 
 -10   4  10      121.44      201.25    100.68 o 
  -9   4  10       31.31       34.59     87.53 o 
  -8   4  10       38.69        9.40     79.05 o 
  -7   4  10      131.84      132.35     77.41 o 
  -6   4  10        4.88      -29.69     70.13 o 
  -5   4  10      233.83      229.43     71.68 o 
  -4   4  10      214.20      176.83     68.06 o 
  -3   4  10      611.12      582.90     71.67 o 
  -2   4  10     1280.55     1461.07    122.25 o 
  -1   4  10     1635.85     1584.21     77.34 o 
   0   4  10      266.10      192.83     54.70 o 
   1   4  10       80.04       85.13     83.59 o 
   2   4  10      186.39      113.51     93.82 o 
   3   4  10      402.91      320.11    100.74 o 
   4   4  10      189.87      122.07    104.28 o 
   5   4  10      829.34      521.00     98.66 o 
   6   4  10      414.08      305.67    104.59 o 
   7   4  10      262.96      456.27    303.87 o 
   8   4  10        0.22       -2.29    148.79 o 
  -9   5  10        0.28       17.13    111.15 o 
  -8   5  10      295.55      206.73     98.90 o 
  -7   5  10      456.78      286.16     98.39 o 
  -6   5  10      167.76      207.57     92.26 o 
  -5   5  10       32.57        7.51     81.46 o 
  -4   5  10      103.53      280.40     83.65 o 
  -3   5  10      251.57      273.38     84.57 o 
  -2   5  10      316.29      201.74     70.62 o 
  -1   5  10      317.21      245.84     77.97 o 
   0   5  10      759.05      797.98     80.80 o 
   1   5  10      475.27      656.83    126.08 o 
   2   5  10     1039.80      817.52    131.98 o 
   3   5  10      272.06      421.77    128.42 o 
   4   5  10      227.10      230.22    133.75 o 
   5   5  10      371.60      182.30    133.23 o 
   6   5  10     1011.34     1540.56    372.45 o 
   7   5  10       54.58      -20.07    160.45 o 
  -8   6  10       81.63      124.26    248.31 o 
  -7   6  10      118.32      162.17    118.63 o 
  -6   6  10        7.26       32.35    106.11 o 
  -5   6  10     1835.43     1998.04    239.84 o 
  -4   6  10      368.66      372.78     98.07 o 
  -3   6  10      114.97       83.48     83.97 o 
  -2   6  10       10.31       10.63     86.85 o 
  -1   6  10        1.78      -18.17     80.81 o 
   0   6  10       96.26       85.09    137.06 o 
   1   6  10       56.11       27.55    138.99 o 
   2   6  10      410.97      549.84    146.51 o 
   3   6  10       76.78       -1.32    141.24 o 
   4   6  10        2.80        7.22    159.62 o 
   5   6  10     1161.59     1516.82    200.36 o 
   6   6  10      582.23      439.90    182.74 o 
  -5   7  10       43.45       -2.12    115.85 o 
  -4   7  10      105.30      165.66    115.71 o 
  -3   7  10      421.84      545.22    120.87 o 
  -2   7  10      112.67       81.63    256.84 o 
  -1   7  10       97.97      102.40    263.47 o 
   0   7  10     1079.64     1076.36    196.36 o 
   1   7  10      208.57      120.33    168.56 o 
   2   7  10      356.51      103.03    185.86 o 
   3   7  10       32.82       80.30    180.15 o 
 -12   1  11      405.73      481.83    253.70 o 
 -11   1  11      389.89      279.74    243.87 o 
 -10   1  11       94.84       59.16    205.09 o 
  -9   1  11       34.97       21.95     67.26 o 
  -8   1  11     1791.36     1627.88     96.34 o 
  -7   1  11       43.44       60.26     51.14 o 
  -6   1  11     1120.87     1087.94     69.12 o 
  -5   1  11       87.48      107.55     44.09 o 
  -4   1  11        8.72       12.95     29.03 o 
  -3   1  11      902.51      902.73     39.00 o 
  -2   1  11     1001.50     1071.90     49.02 o 
  -1   1  11      933.02      970.09     38.14 o 
   0   1  11        2.46       -0.03     25.22 o 
   1   1  11      875.79      867.68     37.93 o 
   2   1  11     3179.91     2927.76    272.29 o 
   3   1  11     1902.15     1757.00     94.78 o 
   4   1  11        2.03        2.57     59.79 o 
   5   1  11       54.54       51.61     73.42 o 
   6   1  11       94.10       71.38     79.90 o 
   7   1  11      231.83      268.03    107.06 o 
   8   1  11      864.54      783.96    126.34 o 
   9   1  11      133.95       84.31    115.81 o 
  10   1  11       24.34        0.30    122.50 o 
 -11   2  11       52.12       32.95     86.92 o 
 -10   2  11      903.18      976.18    100.08 o 
  -9   2  11      303.84      186.76     71.00 o 
  -8   2  11       52.27       76.33    109.65 o 
  -7   2  11       75.22       16.69     60.01 o 
  -6   2  11     1380.35     1219.26    141.53 o 
  -5   2  11     2563.11     2483.91     98.80 o 
  -4   2  11     3705.66     3904.42    113.45 o 
  -3   2  11     3020.99     2627.02    241.63 o 
  -2   2  11     3161.61     3259.91    136.90 o 
  -1   2  11       74.37       56.94     27.29 o 
   0   2  11       50.40       20.77     26.78 o 
   1   2  11       38.27        7.39     36.29 o 
   2   2  11     1383.43     1591.59    205.75 o 
   3   2  11       72.77       38.00     62.35 o 
   4   2  11     1301.38     1230.66     97.00 o 
   5   2  11     1940.51     1945.12    128.77 o 
   6   2  11        1.32        0.00     88.87 o 
   7   2  11     1178.01     1216.66    132.65 o 
   8   2  11      330.37      317.81    195.61 o 
   9   2  11        8.69      -33.01    116.88 o 
 -11   3  11        1.12      -24.03     93.55 o 
 -10   3  11       27.22       70.99     85.78 o 
  -9   3  11      200.48      141.71    109.65 o 
  -8   3  11      274.66      259.86     78.73 o 
  -7   3  11        3.72      -20.65     65.76 o 
  -6   3  11       99.46       31.31     61.94 o 
  -5   3  11       92.06      146.26     64.47 o 
  -4   3  11     3278.09     3438.71    131.32 o 
  -3   3  11     1974.49     2180.83     93.54 o 
  -2   3  11       55.86       64.29     32.56 o 
  -1   3  11     2346.87     2483.86     83.69 o 
   0   3  11     3974.23     3773.10    193.83 o 
   1   3  11     1901.98     1851.35     80.03 o 
   2   3  11       98.52       37.73     58.75 o 
   3   3  11       13.76       -5.26     76.38 o 
   4   3  11       81.74       66.51     85.11 o 
   5   3  11      260.38      428.56    111.82 o 
   6   3  11       67.90      -11.56    118.46 o 
   7   3  11        8.96       78.65    137.95 o 
   8   3  11      437.94      435.41    162.69 o 
   9   3  11      594.60     1349.27    277.86 o 
 -10   4  11       11.63       20.74     96.65 o 
  -9   4  11      305.48      465.75    146.01 o 
  -8   4  11      810.13      888.41    103.46 o 
  -7   4  11       12.60       41.43     75.29 o 
  -6   4  11      674.48      794.25    116.27 o 
  -5   4  11        3.79       21.44     66.72 o 
  -4   4  11       21.30        7.63     65.89 o 
  -3   4  11      919.49     1111.68     85.59 o 
  -2   4  11     3904.59     3735.95    129.34 o 
  -1   4  11      629.44      623.47     98.57 o 
   0   4  11      794.52      666.77     67.37 o 
   1   4  11     1266.35     1206.32    120.19 o 
   2   4  11     1846.85     1795.52    133.28 o 
   3   4  11       25.30        2.25     95.37 o 
   4   4  11      374.62      504.23    119.78 o 
   5   4  11       30.98      132.43    113.66 o 
   6   4  11      197.62      377.17    255.35 o 
   7   4  11       66.45      101.06    146.09 o 
   8   4  11      270.00      528.31    332.84 o 
  -9   5  11       12.98       14.68    107.76 o 
  -8   5  11       47.44        4.87     98.88 o 
  -7   5  11      120.13      200.57    101.09 o 
  -6   5  11      538.97      562.32     98.26 o 
  -5   5  11      184.38       67.90     84.74 o 
  -4   5  11       64.73       87.48     77.55 o 
  -3   5  11       78.59       91.79     78.79 o 
  -2   5  11      144.17      101.72     86.38 o 
  -1   5  11      808.13      951.82    140.60 o 
   0   5  11       43.05        5.52     65.94 o 
   1   5  11      636.80      400.23    117.02 o 
   2   5  11      133.66      143.50    117.18 o 
   3   5  11     1397.82     1709.11    155.21 o 
   4   5  11       32.22       88.16    120.39 o 
   5   5  11      692.90      393.84    155.26 o 
   6   5  11      315.84      391.16    154.04 o 
   7   5  11      338.81      310.40    185.82 o 
  -7   6  11       27.57       -3.07    108.98 o 
  -6   6  11      236.27      240.20    115.00 o 
  -5   6  11       26.64      -25.23    101.24 o 
  -4   6  11      201.52      176.63     97.47 o 
  -3   6  11        2.95       -5.54     83.78 o 
  -2   6  11        4.70       22.63     86.00 o 
  -1   6  11       28.98       10.55     87.00 o 
   0   6  11      114.11       34.49    139.45 o 
   1   6  11       63.37      163.46    137.19 o 
   2   6  11      392.34      371.79    150.24 o 
   3   6  11      111.63       61.29    147.58 o 
   4   6  11      477.71      292.38    169.66 o 
   5   6  11      100.05      -34.93    166.20 o 
  -4   7  11      314.45      141.65    112.41 o 
  -3   7  11        7.55      -11.62    116.28 o 
  -2   7  11      139.85      163.09    112.10 o 
  -1   7  11        8.40       21.21    257.69 o 
   0   7  11       16.51       -4.11    260.31 o 
   1   7  11        9.18       32.86    178.28 o 
   2   7  11      107.66      110.28    182.80 o 
 -12   0  12      356.91      374.57    260.73 o 
 -11   0  12      363.78      308.33    208.25 o 
 -10   0  12     2363.54     2224.48    267.97 o 
  -9   0  12      104.50      289.63    188.53 o 
  -8   0  12     4792.85     4068.37    284.94 o 
  -7   0  12        3.63        5.36     56.45 o 
  -6   0  12       73.31       73.69     53.24 o 
  -5   0  12       82.66       95.09     51.29 o 
  -4   0  12      112.76      178.86     53.31 o 
  -3   0  12      504.89      248.71     75.22 o 
  -2   0  12        8.17        6.77     37.95 o 
  -1   0  12     1907.83     1794.89    137.53 o 
   0   0  12     7252.85     7483.43    136.63 o 
   1   0  12     4877.40     5505.54    192.60 o 
   2   0  12     2189.32     2517.39    448.07 o 
   3   0  12      501.37      537.39     98.82 o 
   4   0  12     1177.41     1312.54    151.74 o 
   5   0  12      389.73      421.29    126.88 o 
   6   0  12       76.24       85.20    129.63 o 
   7   0  12       49.84       23.13    124.79 o 
   8   0  12       78.60      -19.11    146.34 o 
   9   0  12      799.51      738.54    210.24 o 
 -12   1  12       71.48       41.53     97.26 o 
 -11   1  12      709.71      857.86    137.53 o 
 -10   1  12      101.56      152.12     76.84 o 
  -9   1  12      568.38      426.99    116.05 o 
  -8   1  12      212.82      126.73     63.79 o 
  -7   1  12     3313.50     3793.20    162.38 o 
  -6   1  12      606.09      700.77     66.27 o 
  -5   1  12     1261.14     1238.51     67.30 o 
  -4   1  12     2259.21     2395.75     75.87 o 
  -3   1  12     1360.27     1361.98    100.81 o 
  -2   1  12      343.09      237.76     54.80 o 
  -1   1  12     3482.32     3664.96     94.19 o 
   0   1  12     1321.25     1344.32     47.01 o 
   1   1  12      411.66      362.88     34.91 o 
   2   1  12     1470.66     1377.64     88.38 o 
   3   1  12      399.04      332.65     69.07 o 
   4   1  12      121.69      205.05     70.69 o 
   5   1  12       28.63       28.46     75.54 o 
   6   1  12     1207.97     1256.14    161.83 o 
   7   1  12       13.21       -4.09     89.20 o 
   8   1  12      208.42      202.34    113.49 o 
   9   1  12      406.01      446.09    136.50 o 
 -11   2  12       25.90       11.08     90.63 o 
 -10   2  12       37.26       25.22     78.15 o 
  -9   2  12      325.96      198.72     92.25 o 
  -8   2  12      293.75      257.16     72.88 o 
  -7   2  12     1746.73     1858.71    115.64 o 
  -6   2  12     2327.84     2420.72    140.97 o 
  -5   2  12      289.31      286.37     59.05 o 
  -4   2  12      201.48      152.02     55.13 o 
  -3   2  12     4104.49     4431.96    125.02 o 
  -2   2  12     2069.69     2274.27     97.89 o 
  -1   2  12      899.58      943.29     68.44 o 
   0   2  12      659.74      650.83     62.03 o 
   1   2  12      611.94      416.92    103.30 o 
   2   2  12      378.28      247.45     87.70 o 
   3   2  12       70.05       83.79     65.68 o 
   4   2  12      406.99      583.16     88.96 o 
   5   2  12       57.91       13.40     74.24 o 
   6   2  12      877.66      787.94    122.14 o 
   7   2  12     1121.01     1207.49    141.85 o 
   8   2  12      241.78      230.64    121.46 o 
   9   2  12       29.60       -4.23    136.98 o 
 -11   3  12       15.67       54.96     95.26 o 
 -10   3  12       24.23       18.23     94.85 o 
  -9   3  12       27.93       41.97     82.94 o 
  -8   3  12       24.03       50.06     72.71 o 
  -7   3  12        3.17        7.83     73.38 o 
  -6   3  12       47.68       59.51     63.49 o 
  -5   3  12      255.22      153.81     66.92 o 
  -4   3  12      119.70       93.49     62.15 o 
  -3   3  12        5.05       -4.23     51.90 o 
  -2   3  12       15.83       -7.07     39.19 o 
  -1   3  12       43.67       38.18     41.18 o 
   0   3  12       38.67        6.25     42.32 o 
   1   3  12      216.40      171.08     49.37 o 
   2   3  12        5.94       23.51     68.39 o 
   3   3  12      289.18      200.41     86.11 o 
   4   3  12        4.18       18.79     90.53 o 
   5   3  12        4.73       66.08    105.21 o 
   6   3  12      591.54      838.72    205.17 o 
   7   3  12      119.64       -9.89    137.90 o 
   8   3  12        0.05       -7.73    155.41 o 
 -10   4  12       23.14       31.93    108.29 o 
  -9   4  12      127.66       50.95     93.12 o 
  -8   4  12      293.17      227.21     98.42 o 
  -7   4  12      185.92      229.21     90.01 o 
  -6   4  12      959.73      889.88    126.72 o 
  -5   4  12      257.76      130.13     77.92 o 
  -4   4  12      101.46       45.58     68.98 o 
  -3   4  12      102.34       83.83     65.39 o 
  -2   4  12      285.98      272.23     70.34 o 
  -1   4  12      835.83      850.29     69.71 o 
   0   4  12     1434.83     1238.20     85.00 o 
   1   4  12      195.85      101.45     95.16 o 
   2   4  12     1367.28     1460.90    130.50 o 
   3   4  12        1.12       17.41     94.05 o 
   4   4  12       47.83      108.92     97.87 o 
   5   4  12       66.38       11.60    160.14 o 
   6   4  12     1090.65     1855.23    823.38 o 
   7   4  12       35.70       53.67    225.28 o 
   8   4  12       89.75      285.21    255.93 o 
  -9   5  12        7.07        0.06    110.72 o 
  -8   5  12      103.72      216.26    110.52 o 
  -7   5  12       76.98       40.70     98.31 o 
  -6   5  12      129.42       33.47     91.66 o 
  -5   5  12      224.11      190.71     88.39 o 
  -4   5  12     1031.86      868.74     99.59 o 
  -3   5  12      343.29      228.26     83.70 o 
  -2   5  12       10.61      -24.62     72.65 o 
  -1   5  12      538.54      626.97     92.52 o 
   0   5  12     1283.92     1368.03     93.01 o 
   1   5  12      160.34      112.26    117.11 o 
   2   5  12       67.23      -14.76    113.18 o 
   3   5  12        0.85        9.80    117.08 o 
   4   5  12        0.95      -15.09    121.03 o 
   5   5  12      168.69      358.35    147.40 o 
   6   5  12       26.07       48.59    148.44 o 
  -7   6  12        1.90      -29.66    121.36 o 
  -6   6  12        8.99       15.43    104.96 o 
  -5   6  12       40.74       16.17    105.90 o 
  -4   6  12       38.48       60.07     98.00 o 
  -3   6  12      373.54      683.24    105.18 o 
  -2   6  12       34.50        8.45     95.43 o 
  -1   6  12       42.20       14.94    100.03 o 
   0   6  12      416.18      276.61    148.81 o 
   1   6  12     1008.75     1368.23    189.78 o 
   2   6  12       63.23      -35.41    145.75 o 
   3   6  12      215.26       53.77    146.50 o 
   4   6  12       57.88      122.82    156.11 o 
   5   6  12      535.30      443.85    178.61 o 
  -3   7  12       71.11       56.21    112.11 o 
  -2   7  12      120.65      320.21    120.11 o 
  -1   7  12       38.19       92.07    275.15 o 
   0   7  12       53.96        7.64    267.59 o 
   1   7  12       63.49      -21.31    176.99 o 
 -11   1  13      482.55      242.38    123.11 o 
 -10   1  13      193.29      170.23     86.32 o 
  -9   1  13      629.62      448.61     99.51 o 
  -8   1  13       67.61       34.48     66.10 o 
  -7   1  13      224.44      185.38     65.04 o 
  -6   1  13       84.48       72.04     56.37 o 
  -5   1  13       85.36      125.35     41.38 o 
  -4   1  13       88.39       57.36     35.31 o 
  -3   1  13      568.81      509.23     43.04 o 
  -2   1  13     1670.62     1631.86    119.72 o 
  -1   1  13     1677.68     1869.80     61.01 o 
   0   1  13       66.33       42.63     32.77 o 
   1   1  13     1339.28     1348.84     50.90 o 
   2   1  13      578.35      446.17     78.30 o 
   3   1  13      231.73      264.73     71.97 o 
   4   1  13      246.29      281.70     82.56 o 
   5   1  13      795.80      540.74    139.69 o 
   6   1  13        6.55        0.61     92.34 o 
   7   1  13      314.28      122.14    109.70 o 
   8   1  13      249.36      396.97    134.08 o 
   9   1  13       11.78        3.77    130.81 o 
 -11   2  13       38.70       21.70     91.88 o 
 -10   2  13      161.11      -29.41     86.56 o 
  -9   2  13     1536.25     1160.90    137.96 o 
  -8   2  13        0.46       40.50     73.71 o 
  -7   2  13      182.61      174.16     66.29 o 
  -6   2  13      380.19      380.56     78.29 o 
  -5   2  13      723.86      565.32     75.56 o 
  -4   2  13      749.94      813.32     79.63 o 
  -3   2  13     1040.83     1364.66    306.60 o 
  -2   2  13      137.65      153.43     36.30 o 
  -1   2  13        7.35        8.66     32.61 o 
   0   2  13      336.15      232.04     90.91 o 
   1   2  13      436.59      464.92     54.05 o 
   2   2  13       67.33       45.08     68.41 o 
   3   2  13      645.35      744.28    103.14 o 
   4   2  13      716.71      832.66     98.34 o 
   5   2  13      114.38       -4.75     81.25 o 
   6   2  13       66.55      153.67    134.62 o 
   7   2  13      193.50      200.76    114.68 o 
   8   2  13        8.90      -26.31    126.96 o 
   9   2  13        1.15       59.60    142.64 o 
 -10   3  13      211.81      121.50    110.14 o 
  -9   3  13      616.61      531.19    105.32 o 
  -8   3  13     1487.88     2038.97    127.47 o 
  -7   3  13      961.65      934.48    174.19 o 
  -6   3  13       46.04       75.43     67.53 o 
  -5   3  13     1705.74     1744.07    236.72 o 
  -4   3  13     2416.95     2339.94    108.10 o 
  -3   3  13       19.25       -5.20     58.22 o 
  -2   3  13      507.18      568.74     72.49 o 
  -1   3  13      375.60      518.64     67.41 o 
   0   3  13     1170.57     1184.79     86.63 o 
   1   3  13        3.78       -8.50     48.45 o 
   2   3  13      346.59      375.14     86.33 o 
   3   3  13      763.09      761.40    106.85 o 
   4   3  13     1198.35     1372.46    128.63 o 
   5   3  13     1607.08     2366.51    538.70 o 
   6   3  13      820.12     1274.30    165.38 o 
   7   3  13        3.32        2.79    146.08 o 
   8   3  13      572.37      876.94    189.08 o 
  -9   4  13      336.15      334.95    103.88 o 
  -8   4  13       23.28       59.64     93.53 o 
  -7   4  13      564.28      671.84    107.42 o 
  -6   4  13       72.83      147.95     85.73 o 
  -5   4  13     1223.79      996.30     95.56 o 
  -4   4  13      283.64      315.30     80.66 o 
  -3   4  13      353.93      379.84     77.17 o 
  -2   4  13      514.47      461.19     81.04 o 
  -1   4  13      102.01       83.69     56.90 o 
   0   4  13      355.93      465.60     68.08 o 
   1   4  13       10.27       22.71     95.99 o 
   2   4  13      613.65      669.88    100.94 o 
   3   4  13      978.25     1473.23    514.98 o 
   4   4  13       49.61      168.54    138.42 o 
   5   4  13       74.28      122.24    151.57 o 
   6   4  13        5.89       36.57    167.73 o 
   7   4  13      343.37      736.40    537.42 o 
  -8   5  13        1.27        4.07    115.23 o 
  -7   5  13       11.01       -8.76    106.75 o 
  -6   5  13        0.76      -18.64     87.05 o 
  -5   5  13      534.08      739.77    104.02 o 
  -4   5  13       15.21       -5.85     82.32 o 
  -3   5  13      372.17      370.20     86.84 o 
  -2   5  13      941.72      912.54     99.75 o 
  -1   5  13      114.83      215.54     85.00 o 
   0   5  13       14.60       49.49     71.94 o 
   1   5  13        1.45       15.61    115.03 o 
   2   5  13      260.46      325.16    124.01 o 
   3   5  13     1163.20     1207.84    155.75 o 
   4   5  13        0.36       24.24    124.84 o 
   5   5  13        1.93      -43.22    203.48 o 
   6   5  13       37.11       12.26    232.58 o 
  -6   6  13       13.29      -49.75    109.21 o 
  -5   6  13       61.92      -29.36     99.40 o 
  -4   6  13      167.12       69.50    104.13 o 
  -3   6  13       39.57       49.85     99.90 o 
  -2   6  13       46.29       41.45     95.80 o 
  -1   6  13      341.92      307.26    102.21 o 
   0   6  13      110.76       41.52    232.19 o 
   1   6  13        0.65       47.96    142.52 o 
   2   6  13      115.91       10.73    140.96 o 
   3   6  13      253.78      123.45    160.21 o 
   4   6  13        0.25      -89.56    153.98 o 
 -11   0  14       46.48       -1.89     95.74 o 
 -10   0  14     1146.74     1367.62    125.65 o 
  -9   0  14      161.00       80.73     75.01 o 
  -8   0  14        2.91       -9.01     70.25 o 
  -7   0  14      266.09      233.30     83.54 o 
  -6   0  14      126.16       65.16     64.70 o 
  -5   0  14     2584.50     2578.97    112.91 o 
  -4   0  14     4658.29     4536.08    339.21 o 
  -3   0  14     2127.21     2183.29     87.08 o 
  -2   0  14      536.01      554.73     58.31 o 
  -1   0  14     2196.34     1749.13    353.75 o 
   0   0  14     5040.51     5267.04    122.45 o 
   1   0  14      775.84      925.53    123.85 o 
   2   0  14       81.51      104.87     94.94 o 
   3   0  14      309.64      257.93    108.46 o 
   4   0  14      540.40      363.10    145.22 o 
   5   0  14      408.72      532.32    151.23 o 
   6   0  14      250.18      366.21    154.24 o 
   7   0  14        3.71       24.46    136.05 o 
   8   0  14      305.87      240.96    188.84 o 
   9   0  14     1472.33     1892.41    274.95 o 
 -11   1  14       42.13       52.87     96.92 o 
 -10   1  14       37.88      -14.62     81.63 o 
  -9   1  14       54.94      -36.13     71.05 o 
  -8   1  14      979.17      970.30     94.27 o 
  -7   1  14      331.65      287.86     53.76 o 
  -6   1  14      632.04      737.70    114.28 o 
  -5   1  14     1067.49     1204.83     78.62 o 
  -4   1  14        2.68        1.02     41.93 o 
  -3   1  14      494.10      592.32     84.53 o 
  -2   1  14     1140.21     1319.21     64.08 o 
  -1   1  14       67.97       68.07     36.22 o 
   0   1  14       10.34       -8.35     35.40 o 
   1   1  14      329.83      446.08     55.75 o 
   2   1  14        2.72       -0.04     70.20 o 
   3   1  14      298.89      204.48     77.20 o 
   4   1  14        4.54       -9.21     74.79 o 
   5   1  14     2229.15     1932.89    229.73 o 
   6   1  14      139.65       21.72     98.77 o 
   7   1  14      491.96      414.60    121.01 o 
   8   1  14      203.93      245.80    131.03 o 
 -11   2  14      544.44      511.66    112.43 o 
 -10   2  14        9.26       -3.82     86.24 o 
  -9   2  14      142.61      103.20     81.43 o 
  -8   2  14      808.81      655.92     93.06 o 
  -7   2  14      559.94      574.33    131.13 o 
  -6   2  14     3031.13     2926.76    131.31 o 
  -5   2  14      657.60      609.95     71.93 o 
  -4   2  14        1.03        5.54     42.68 o 
  -3   2  14        6.67        2.42     40.25 o 
  -2   2  14      386.67      431.59     50.60 o 
  -1   2  14      192.89      160.98     48.25 o 
   0   2  14      428.74      277.60     83.88 o 
   1   2  14       13.06       15.26     50.54 o 
   2   2  14     2872.28     2772.62    130.40 o 
   3   2  14     1490.55     1312.72    108.90 o 
   4   2  14      500.74      420.31     90.66 o 
   5   2  14        4.31        4.85     84.44 o 
   6   2  14     1103.22     1058.82    355.23 o 
   7   2  14      312.53      292.20    130.15 o 
   8   2  14       84.28       50.37    136.93 o 
 -10   3  14       68.42        3.89     94.85 o 
  -9   3  14       29.28        0.01     90.14 o 
  -8   3  14      255.64      254.28     95.85 o 
  -7   3  14       32.31       18.13     77.57 o 
  -6   3  14      241.48      277.97     81.54 o 
  -5   3  14       51.02       97.19     70.13 o 
  -4   3  14      158.08      111.64     66.29 o 
  -3   3  14       56.42       80.86     61.85 o 
  -2   3  14      135.80      110.02     63.47 o 
  -1   3  14       78.02       81.64     52.82 o 
   0   3  14      287.17      128.97     71.87 o 
   1   3  14      837.92      819.68     85.42 o 
   2   3  14       12.40       21.87     74.66 o 
   3   3  14      356.85      240.85     92.83 o 
   4   3  14      140.09      198.02    101.39 o 
   5   3  14      106.62       89.56    108.43 o 
   6   3  14        7.40      -12.47    134.35 o 
   7   3  14       31.49        6.36    152.71 o 
  -9   4  14        3.94       15.73    101.79 o 
  -8   4  14      160.64      135.82    103.65 o 
  -7   4  14      367.54      578.94    246.62 o 
  -6   4  14      860.84      755.31    109.61 o 
  -5   4  14       44.86       75.41     77.51 o 
  -4   4  14      527.09      362.72     83.98 o 
  -3   4  14      201.18      178.36     73.32 o 
  -2   4  14      167.10       55.47     71.72 o 
  -1   4  14      187.61      119.44     71.85 o 
   0   4  14      217.16       87.96     57.96 o 
   1   4  14     1654.74     2073.66    524.93 o 
   2   4  14      164.75      121.83    107.18 o 
   3   4  14      733.76      846.13    149.07 o 
   4   4  14        5.72        8.02    137.22 o 
   5   4  14       24.72       -5.37    152.91 o 
   6   4  14        1.06       68.67    183.15 o 
   7   4  14       89.63       79.42    225.74 o 
  -8   5  14      114.10      142.18    115.43 o 
  -7   5  14       63.19       23.84    104.45 o 
  -6   5  14      118.42       75.94     96.04 o 
  -5   5  14      409.68      490.35    104.24 o 
  -4   5  14        8.55       79.97     91.75 o 
  -3   5  14        1.01       37.31     84.88 o 
  -2   5  14        4.67        6.87     80.43 o 
  -1   5  14       20.13       11.03     82.44 o 
   0   5  14        1.81      -16.34     80.99 o 
   1   5  14       12.68       46.72    119.71 o 
   2   5  14      113.45       19.96    122.00 o 
   3   5  14       49.73       41.01    123.10 o 
   4   5  14       98.52      170.06    469.91 o 
   5   5  14      175.26      166.32    224.00 o 
  -5   6  14      260.43      318.92    114.64 o 
  -4   6  14     1068.67     1490.77    185.39 o 
  -3   6  14      210.37      482.03    117.95 o 
  -2   6  14       10.12       46.19     96.46 o 
  -1   6  14       31.90       70.24    109.00 o 
   0   6  14      378.19      217.17    247.01 o 
   1   6  14        0.30       -1.28    139.27 o 
   2   6  14       27.07       -2.99    151.92 o 
   3   6  14       22.86       41.37    162.23 o 
 -11   1  15        4.88       28.63     92.97 o 
 -10   1  15       59.75       59.90     89.47 o 
  -9   1  15       36.25        1.95     77.84 o 
  -8   1  15       79.83       28.15     53.28 o 
  -7   1  15     1144.34     1147.51    104.50 o 
  -6   1  15     1926.93     2064.70    183.69 o 
  -5   1  15      491.06      442.15     55.98 o 
  -4   1  15       28.04       79.29     48.54 o 
  -3   1  15      677.74      631.22     83.49 o 
  -2   1  15      586.75      336.59     75.01 o 
  -1   1  15      411.00      508.68     45.77 o 
   0   1  15     2575.78     2509.01    113.58 o 
   1   1  15        0.62       14.96     52.80 o 
   2   1  15      325.93      260.74     90.25 o 
   3   1  15      225.21      176.20     85.40 o 
   4   1  15      618.17      542.02    185.39 o 
   5   1  15       95.84       15.47     93.14 o 
   6   1  15      604.65      540.24    228.33 o 
   7   1  15     1233.85     1100.39    169.35 o 
   8   1  15      550.53      471.94    144.37 o 
 -10   2  15       84.45       30.45     91.74 o 
  -9   2  15       65.30       20.32     88.76 o 
  -8   2  15      270.48      302.99     90.09 o 
  -7   2  15       10.50       60.85     76.99 o 
  -6   2  15       23.44        9.62     49.73 o 
  -5   2  15      166.61      142.60     53.47 o 
  -4   2  15      775.01      533.68    144.50 o 
  -3   2  15      560.08      649.60     63.85 o 
  -2   2  15      451.11      440.58     71.27 o 
  -1   2  15      187.47      206.72     76.33 o 
   0   2  15      997.08      728.09     76.42 o 
   1   2  15      191.21      189.94     58.91 o 
   2   2  15      878.97      748.23    109.27 o 
   3   2  15        1.90       28.08     80.11 o 
   4   2  15      157.24      102.00     93.95 o 
   5   2  15       74.17       48.40     98.28 o 
   6   2  15      809.68      722.76    132.11 o 
   7   2  15        9.52       30.83    126.84 o 
   8   2  15       54.84       47.20    143.15 o 
 -10   3  15       24.03       13.57    108.89 o 
  -9   3  15     1951.41     2196.88    151.02 o 
  -8   3  15     1014.54      766.36    106.98 o 
  -7   3  15       48.35       40.00     81.95 o 
  -6   3  15      129.00      185.41     84.72 o 
  -5   3  15       10.28       23.26     53.88 o 
  -4   3  15      132.95       77.42     69.20 o 
  -3   3  15      422.41      521.53     83.95 o 
  -2   3  15       28.79       -9.74     62.51 o 
  -1   3  15      705.17      565.70    161.96 o 
   0   3  15     1209.89     1025.90    321.03 o 
   1   3  15     1543.80     1601.94    101.60 o 
   2   3  15     2051.21     2038.93    139.35 o 
   3   3  15      174.87       98.93     89.53 o 
   4   3  15     1871.35     2323.51    320.32 o 
   5   3  15      956.82      945.33    275.79 o 
   6   3  15        0.04       18.74    132.51 o 
   7   3  15       16.39       25.97    164.48 o 
  -9   4  15        0.06      -37.52    111.20 o 
  -8   4  15       31.69       62.80    102.83 o 
  -7   4  15      215.57      177.12     98.82 o 
  -6   4  15      156.02        5.79     93.65 o 
  -5   4  15      297.47      449.76     95.78 o 
  -4   4  15      113.76       25.23     75.40 o 
  -3   4  15        7.33       -8.85     70.97 o 
  -2   4  15      528.36      486.05     83.54 o 
  -1   4  15      420.22      403.31     87.22 o 
   0   4  15      114.76      168.94     79.91 o 
   1   4  15       25.97       31.23     93.39 o 
   2   4  15     1189.71     1558.24    375.01 o 
   3   4  15      348.69      421.68    129.81 o 
   4   4  15       66.21      122.26    142.15 o 
   5   4  15       60.41      153.42    156.63 o 
   6   4  15       24.10       44.87    179.17 o 
  -7   5  15      290.42      228.26    114.26 o 
  -6   5  15      337.94      296.25    109.50 o 
  -5   5  15      244.16      200.07    101.19 o 
  -4   5  15       27.47      -10.90     87.02 o 
  -3   5  15       32.55       77.42     91.78 o 
  -2   5  15     1056.65     1039.50    115.31 o 
  -1   5  15      111.71      109.48     90.46 o 
   0   5  15        0.80        7.41     92.42 o 
   1   5  15        9.06        6.85    140.22 o 
   2   5  15       13.18      122.48    156.39 o 
   3   5  15        8.15        7.57    180.00 o 
   4   5  15      297.82      447.16    305.40 o 
  -4   6  15       51.26       71.44    105.66 o 
  -3   6  15       33.91        1.55    105.76 o 
  -2   6  15       23.68       34.50    105.53 o 
  -1   6  15       78.68        6.57    109.01 o 
   0   6  15      113.11       44.98    256.50 o 
   1   6  15       12.22      -38.45    246.00 o 
   2   6  15      105.39       95.44    155.00 o 
 -10   0  16       24.08       28.74    102.01 o 
  -9   0  16      878.86      849.26    111.08 o 
  -8   0  16      229.44      467.51    100.89 o 
  -7   0  16     2024.02     2292.30    159.05 o 
  -6   0  16        6.53       66.93     77.58 o 
  -5   0  16     1085.81     1156.88    374.54 o 
  -4   0  16     1287.98     1478.74     99.22 o 
  -3   0  16      215.30      170.22     74.06 o 
  -2   0  16       75.70       31.69     60.60 o 
  -1   0  16      496.04      368.12     68.68 o 
   0   0  16      843.78     1020.43    164.48 o 
   1   0  16     4213.89     4320.30    211.69 o 
   2   0  16      775.30      975.14    149.09 o 
   3   0  16        3.82       -2.82    114.11 o 
   4   0  16        5.99      111.23    153.48 o 
   5   0  16     3412.19     2773.16    250.60 o 
   6   0  16      733.41     1041.67    214.62 o 
   7   0  16      353.78      237.40    201.22 o 
 -10   1  16      194.33      377.11    109.76 o 
  -9   1  16      354.19      320.38    104.06 o 
  -8   1  16        2.74      -11.01     56.73 o 
  -7   1  16      628.16      647.05     71.50 o 
  -6   1  16      186.45      223.23     58.63 o 
  -5   1  16       35.50        2.95     53.65 o 
  -4   1  16      624.83      596.08     75.71 o 
  -3   1  16       71.02      118.96     54.00 o 
  -2   1  16      220.55      112.52     46.34 o 
  -1   1  16      185.50       94.23     42.99 o 
   0   1  16     2135.19     2256.42     89.07 o 
   1   1  16      131.18      160.32     59.48 o 
   2   1  16       11.14      -10.80     82.51 o 
   3   1  16      775.64      567.41    122.83 o 
   4   1  16     2086.91     1672.98    131.04 o 
   5   1  16      190.78      -14.77    102.75 o 
   6   1  16      387.10      484.63    132.15 o 
   7   1  16       78.36       67.42    122.00 o 
 -10   2  16      155.45      159.30    107.66 o 
  -9   2  16      236.56      211.13    117.65 o 
  -8   2  16        0.50      -12.46     81.91 o 
  -7   2  16        7.23       10.95     57.28 o 
  -6   2  16       46.72       50.73     56.84 o 
  -5   2  16       26.33       36.05     56.01 o 
  -4   2  16        5.82       13.35     53.27 o 
  -3   2  16     1097.42     1080.19    130.30 o 
  -2   2  16     1217.01     1256.95    227.77 o 
  -1   2  16      739.43      806.43    169.65 o 
   0   2  16     2224.25     2213.31    111.60 o 
   1   2  16      490.73      427.46     67.61 o 
   2   2  16      186.24      176.32     87.33 o 
   3   2  16      279.15      289.32     97.14 o 
   4   2  16      209.97       96.85     95.29 o 
   5   2  16       22.62        2.57    104.79 o 
   6   2  16        1.15      -39.15    117.31 o 
   7   2  16       43.37       48.51    132.74 o 
  -9   3  16       76.61       22.09     99.23 o 
  -8   3  16       65.62       56.12     99.06 o 
  -7   3  16       82.63       95.59     94.45 o 
  -6   3  16       13.49       13.65     58.30 o 
  -5   3  16        4.28      -10.32     79.57 o 
  -4   3  16       36.20       30.95     73.93 o 
  -3   3  16      385.04      685.48     94.02 o 
  -2   3  16      131.41       49.41     74.34 o 
  -1   3  16       23.23       20.52     72.43 o 
   0   3  16       33.86       15.83     60.49 o 
   1   3  16       81.74       23.42     62.16 o 
   2   3  16       53.80      -10.35     89.64 o 
   3   3  16       59.57        4.84     93.32 o 
   4   3  16        2.47       38.22    102.84 o 
   5   3  16       11.72       11.80    122.03 o 
   6   3  16       20.19      -22.97    140.01 o 
  -8   4  16        6.68      -38.98    110.54 o 
  -7   4  16        3.25       -7.67    105.38 o 
  -6   4  16       64.17       41.76     94.72 o 
  -5   4  16        0.47       13.75     94.16 o 
  -4   4  16      239.86      162.01     89.10 o 
  -3   4  16      220.72      173.76     81.43 o 
  -2   4  16      626.04      757.48    205.38 o 
  -1   4  16      289.21      293.68     92.40 o 
   0   4  16       32.21       43.22     87.22 o 
   1   4  16       12.65       17.08     90.09 o 
   2   4  16       93.10       51.58    101.61 o 
   3   4  16      193.48      128.74    121.51 o 
   4   4  16      133.84       44.68    134.54 o 
   5   4  16        0.56      -61.34    160.35 o 
  -6   5  16       76.75       -0.78    118.12 o 
  -5   5  16      145.94       98.35    108.23 o 
  -4   5  16      102.82      101.62     99.43 o 
  -3   5  16        6.86       16.11     91.57 o 
  -2   5  16        0.45      -10.05     94.91 o 
  -1   5  16        1.84       14.26     86.09 o 
   0   5  16      148.76       66.85    100.36 o 
   1   5  16      274.69      175.64    235.58 o 
   2   5  16      125.70       68.50    158.76 o 
   3   5  16      146.02      142.87    191.40 o 
   4   5  16      112.47      186.54    214.92 o 
  -3   6  16      156.39       31.23    108.40 o 
  -2   6  16        0.53       36.76    107.07 o 
  -1   6  16        0.68       -9.54    115.05 o 
   0   6  16        1.99       28.14    265.21 o 
 -10   1  17      204.83      123.05     74.90 o 
  -9   1  17      247.07      237.07     71.06 o 
  -8   1  17      138.52       38.27     61.37 o 
  -7   1  17      218.60      265.24     66.38 o 
  -6   1  17        6.52      -12.51     56.52 o 
  -5   1  17       70.26       95.41     60.25 o 
  -4   1  17      476.33      435.11     80.87 o 
  -3   1  17      146.40       45.26     55.65 o 
  -2   1  17      542.85      630.50     60.45 o 
  -1   1  17      188.75      172.25     49.47 o 
   0   1  17       38.02      -14.20     58.25 o 
   1   1  17       29.66      -10.22     64.22 o 
   2   1  17     2415.02     2468.49    148.60 o 
   3   1  17     1839.15     1819.02    142.74 o 
   4   1  17      112.91      152.36    108.54 o 
   5   1  17      103.36      109.38    116.34 o 
   6   1  17       23.57       69.46    125.02 o 
   7   1  17      319.40      236.22    146.36 o 
  -9   2  17       13.42       47.24     73.41 o 
  -8   2  17      295.36      358.61     70.13 o 
  -7   2  17        5.58       -5.35     59.07 o 
  -6   2  17      465.17      386.50     70.91 o 
  -5   2  17      108.89      110.60     61.46 o 
  -4   2  17       72.99       84.17     59.51 o 
  -3   2  17      970.96      945.13    103.27 o 
  -2   2  17      274.48      300.79     76.50 o 
  -1   2  17       14.87       61.40     73.82 o 
   0   2  17       23.35       33.36     65.36 o 
   1   2  17      938.28     1011.70     83.85 o 
   2   2  17      618.48      520.73    163.13 o 
   3   2  17       79.65       50.51    100.17 o 
   4   2  17      761.38      575.75    118.86 o 
   5   2  17      452.62      405.24    134.55 o 
   6   2  17      220.23      191.98    145.86 o 
  -9   3  17       15.94       45.59    109.97 o 
  -8   3  17      144.72       92.70    101.28 o 
  -7   3  17       24.95       16.13     67.44 o 
  -6   3  17      224.14       19.81     93.91 o 
  -5   3  17      280.32      225.86     94.38 o 
  -4   3  17      191.11      266.98    163.90 o 
  -3   3  17      578.27      906.58    159.18 o 
  -2   3  17      230.81       85.49     74.80 o 
  -1   3  17      486.52      414.30    101.29 o 
   0   3  17     1729.09     1929.59    227.17 o 
   1   3  17     1106.32     1090.50     88.93 o 
   2   3  17      198.10      152.24    100.59 o 
   3   3  17      698.56      669.29    121.50 o 
   4   3  17      147.95       58.50    107.92 o 
   5   3  17       92.25      125.04    125.23 o 
   6   3  17        9.34       44.30    163.87 o 
  -7   4  17       41.11      114.31    108.38 o 
  -6   4  17      204.93       92.65    101.44 o 
  -5   4  17      148.93      197.48    106.79 o 
  -4   4  17        1.75       16.37     92.58 o 
  -3   4  17      142.92      131.50     95.42 o 
  -2   4  17      346.15      355.76     99.50 o 
  -1   4  17      496.61      636.66    164.82 o 
   0   4  17       33.48        1.35     84.67 o 
   1   4  17      862.31      899.18    125.64 o 
   2   4  17      211.81      283.05    119.20 o 
   3   4  17        6.25       -2.39    124.65 o 
   4   4  17      158.67      185.38    151.71 o 
  -5   5  17      123.86        9.81    109.73 o 
  -4   5  17       20.83       11.89    105.55 o 
  -3   5  17       22.62      -17.90    100.77 o 
  -2   5  17        6.93       33.16    101.70 o 
  -1   5  17      103.85      277.24    134.82 o 
   0   5  17       52.37       14.26    102.25 o 
   1   5  17       60.44       63.10    244.66 o 
   2   5  17       38.51      100.67    143.33 o 
  -9   0  18      746.29      877.85    124.84 o 
  -8   0  18      629.97      708.37    117.14 o 
  -7   0  18        3.25      -16.97     91.41 o 
  -6   0  18       66.16       34.24     90.39 o 
  -5   0  18        3.60       15.13     82.13 o 
  -4   0  18     1518.13     1205.11    155.79 o 
  -3   0  18       21.05       19.32     83.55 o 
  -2   0  18        9.58        7.21     80.37 o 
  -1   0  18     2102.89     2038.81    175.01 o 
   0   0  18     6389.49     6999.30    280.61 o 
   1   0  18     1871.89     2017.43    110.91 o 
   2   0  18     1128.53     1249.65    174.87 o 
   3   0  18       55.54       26.90    158.57 o 
   4   0  18      289.55      293.19    190.26 o 
   5   0  18      265.03      315.72    192.00 o 
   6   0  18      103.57      100.79    187.26 o 
  -9   1  18       87.50       79.12     72.38 o 
  -8   1  18      199.03      174.15     79.89 o 
  -7   1  18        1.82       -9.02     68.02 o 
  -6   1  18       35.36       55.77     63.77 o 
  -5   1  18       74.12      131.09     63.76 o 
  -4   1  18      684.88     1168.99    219.01 o 
  -3   1  18      368.37      508.12     70.91 o 
  -2   1  18       16.54       41.97     57.40 o 
  -1   1  18     2343.62     2272.12    263.63 o 
   0   1  18     1240.55     1372.66     85.40 o 
   1   1  18      117.74       49.21     70.58 o 
   2   1  18      568.03      503.81    119.55 o 
   3   1  18      485.96      380.62    119.92 o 
   4   1  18       52.06       30.87    115.89 o 
   5   1  18        4.03      -28.62    125.57 o 
   6   1  18      200.37      159.20    142.64 o 
  -9   2  18      157.68       28.44     75.61 o 
  -8   2  18       44.92       31.06     70.04 o 
  -7   2  18      615.91      514.48     75.58 o 
  -6   2  18      529.35      645.04     79.25 o 
  -5   2  18      811.05      799.47     79.95 o 
  -4   2  18        0.36      -14.67     87.78 o 
  -3   2  18       71.99       79.84     79.46 o 
  -2   2  18      228.92      276.26     82.08 o 
  -1   2  18     1143.83     1081.49    104.25 o 
   0   2  18       15.30       18.83     71.49 o 
   1   2  18      117.79       30.68     73.06 o 
   2   2  18      182.60      102.39    101.64 o 
   3   2  18        0.29        7.89    102.64 o 
   4   2  18      260.48      299.71    121.33 o 
   5   2  18        0.27        9.83    124.53 o 
   6   2  18       48.72       22.38    136.12 o 
  -8   3  18       59.69       21.82     78.04 o 
  -7   3  18      131.03      164.55    139.87 o 
  -6   3  18        0.91      -10.54     96.33 o 
  -5   3  18        7.43       21.75     91.21 o 
  -4   3  18       71.49       10.95     89.60 o 
  -3   3  18      137.43      122.03     85.79 o 
  -2   3  18      187.59      148.18     90.93 o 
  -1   3  18        8.32        6.69     82.44 o 
   0   3  18       69.67      -10.21     85.70 o 
   1   3  18      131.42       71.50     77.07 o 
   2   3  18       88.15      116.02    104.73 o 
   3   3  18       76.96       43.75    107.59 o 
   4   3  18      315.78      282.64    132.95 o 
   5   3  18        2.82       88.78    139.43 o 
  -7   4  18      397.07      290.48    125.25 o 
  -6   4  18      182.12      185.16    116.81 o 
  -5   4  18       51.23      106.55    109.73 o 
  -4   4  18       16.38       -4.80     96.59 o 
  -3   4  18       10.51       15.17     97.88 o 
  -2   4  18      149.30      179.17    101.10 o 
  -1   4  18      313.52      355.53    104.11 o 
   0   4  18      185.28      214.49    103.82 o 
   1   4  18        1.74      -20.74    207.81 o 
   2   4  18       19.04       20.68    119.30 o 
   3   4  18       42.92       46.07    126.00 o 
  -4   5  18       50.87       75.15    118.27 o 
  -3   5  18      184.21      118.86    104.19 o 
  -2   5  18        3.20       26.83    111.60 o 
  -1   5  18      395.31      330.42    116.60 o 
   0   5  18      222.67       50.94    236.60 o 
   1   5  18       25.44      -22.33    242.95 o 
  -9   1  19       23.46       11.71     75.58 o 
  -8   1  19       53.46      -22.48     73.01 o 
  -7   1  19       29.36       32.76     74.72 o 
  -6   1  19       66.56       96.63     72.84 o 
  -5   1  19        0.35       -2.13     67.13 o 
  -4   1  19      291.38      203.78     70.96 o 
  -3   1  19       22.36       41.28     67.49 o 
  -2   1  19      839.80      737.09    110.67 o 
  -1   1  19      777.39      968.89    146.70 o 
   0   1  19        0.29        5.56     72.02 o 
   1   1  19       25.40      -10.38     78.48 o 
   2   1  19      285.50      369.25    125.69 o 
   3   1  19       62.31       54.74    114.16 o 
   4   1  19       41.01      -50.64    134.57 o 
   5   1  19      199.99       38.48    138.92 o 
  -8   2  19       79.37       26.78     78.89 o 
  -7   2  19      159.16       78.21     70.30 o 
  -6   2  19      258.77      458.06     82.29 o 
  -5   2  19       20.20       15.81     93.48 o 
  -4   2  19        0.38        5.86     89.38 o 
  -3   2  19      554.98      722.36    274.44 o 
  -2   2  19     2288.25     2222.37    205.84 o 
  -1   2  19      373.12      273.96     90.53 o 
   0   2  19       12.91       -2.64     86.31 o 
   1   2  19      296.94      211.25     81.19 o 
   2   2  19      142.76       39.86    115.70 o 
   3   2  19      241.77      181.58    124.41 o 
   4   2  19       87.50       40.01    128.93 o 
   5   2  19       49.08      -25.01    143.16 o 
  -7   3  19       99.08      259.47    115.45 o 
  -6   3  19        0.75       49.25    103.22 o 
  -5   3  19      193.16      295.76    106.98 o 
  -4   3  19      706.71      822.71    168.66 o 
  -3   3  19      710.58      497.82    109.23 o 
  -2   3  19      860.49      823.09    110.31 o 
  -1   3  19        8.00       41.18     87.71 o 
   0   3  19        0.84        7.95     95.83 o 
   1   3  19       84.18      125.18    106.24 o 
   2   3  19      217.65      249.81    120.73 o 
   3   3  19       90.06      -47.19    108.93 o 
   4   3  19       82.12       74.87    136.02 o 
  -6   4  19      116.60       85.07    113.27 o 
  -5   4  19       19.01       26.77    111.23 o 
  -4   4  19       30.21       49.54    110.11 o 
  -3   4  19       41.27        9.07     98.96 o 
  -2   4  19      356.14      420.39    114.21 o 
  -1   4  19       74.37      112.85    103.60 o 
   0   4  19      582.82      567.14    125.82 o 
   1   4  19      401.72      586.96    239.23 o 
   2   4  19      131.78       95.32    226.87 o 
  -8   0  20       86.41       67.67    117.04 o 
  -7   0  20        1.76      -21.40    110.93 o 
  -6   0  20       64.67      126.83    111.03 o 
  -5   0  20      391.37      318.82    111.54 o 
  -4   0  20      591.96      809.62    130.55 o 
  -3   0  20     1664.82     1605.33    142.98 o 
  -2   0  20      216.20      154.28    103.59 o 
  -1   0  20      259.33      262.92    143.31 o 
   0   0  20     1238.57     1416.84    208.36 o 
   1   0  20      166.15      104.16    170.36 o 
   2   0  20        1.51       45.85    172.80 o 
   3   0  20        7.22      -25.68    180.79 o 
   4   0  20        4.77      -23.59    204.79 o 
  -8   1  20       65.26      118.79     85.44 o 
  -7   1  20      226.18      226.37     84.41 o 
  -6   1  20        9.23       -8.60     76.92 o 
  -5   1  20     1219.10     1302.39     97.56 o 
  -4   1  20      271.19      314.07     81.96 o 
  -3   1  20      184.12      176.60     97.76 o 
  -2   1  20      193.67      162.61    106.75 o 
  -1   1  20      228.40      297.95    101.98 o 
   0   1  20       18.85       37.51     93.71 o 
   1   1  20      189.63      168.68     88.66 o 
   2   1  20       20.51       45.29    130.10 o 
   3   1  20       80.09       72.23    123.87 o 
   4   1  20       48.70       -2.57    145.52 o 
  -7   2  20      235.04      196.15     87.73 o 
  -6   2  20      504.66      529.52    120.07 o 
  -5   2  20       57.80      172.92    105.75 o 
  -4   2  20       27.58       41.66    102.74 o 
  -3   2  20        5.11        7.40     97.92 o 
  -2   2  20      206.96       82.98     95.12 o 
  -1   2  20      770.68      716.35    142.85 o 
   0   2  20       58.79      -24.76     98.17 o 
   1   2  20        0.47       22.01    101.19 o 
   2   2  20      129.88       88.69    131.69 o 
   3   2  20      325.36      293.58    137.10 o 
   4   2  20      179.93      180.29    144.34 o 
  -6   3  20       74.16       75.40    108.50 o 
  -5   3  20       55.67       -9.77    104.72 o 
  -4   3  20        2.21        9.73    112.93 o 
  -3   3  20      156.12       82.03    111.88 o 
  -2   3  20       79.38       40.54    105.34 o 
  -1   3  20      125.78       50.45    103.15 o 
   0   3  20        2.21        0.92    103.90 o 
   1   3  20       49.37      -31.20    211.14 o 
   2   3  20        6.03       57.78    127.60 o 
   3   3  20        8.03       -4.61    122.12 o 
  -4   4  20       10.63       12.22    114.59 o 
  -3   4  20        2.49      -18.64    116.22 o 
  -2   4  20      145.92       66.48    105.62 o 
  -1   4  20       57.82       48.54    113.27 o 
   0   4  20       21.05       19.98    111.93 o 
   1   4  20        5.61      -25.71    245.06 o 
  -7   1  21       72.25       31.94     90.58 o 
  -6   1  21      820.34     1103.18    107.13 o 
  -5   1  21       45.08       16.34     83.41 o 
  -4   1  21        5.81       -7.75    102.08 o 
  -3   1  21       70.07       61.04    104.42 o 
  -2   1  21      160.12       97.48    108.78 o 
  -1   1  21      297.06      166.21    114.36 o 
   0   1  21      150.26      118.75    106.65 o 
   1   1  21       14.04       21.40     97.93 o 
   2   1  21        8.44       36.77    136.10 o 
   3   1  21       47.07       14.45    139.66 o 
  -6   2  21       30.03       27.52    113.37 o 
  -5   2  21       18.44       -9.07    111.03 o 
  -4   2  21      184.28      351.13    115.70 o 
  -3   2  21      306.64      323.17    112.80 o 
  -2   2  21      112.30       28.36    113.04 o 
  -1   2  21       40.46       22.83     98.46 o 
   0   2  21        5.21      -11.07    108.42 o 
   1   2  21        0.86      -27.48    107.17 o 
   2   2  21       11.29      -21.16    143.52 o 
  -5   3  21      208.28      240.86    124.66 o 
  -4   3  21        2.25       23.87    112.01 o 
  -3   3  21       63.92       14.69    112.60 o 
  -2   3  21      103.11      138.87    122.84 o 
  -1   3  21      167.55       85.86    107.48 o 
   0   3  21      157.35      345.32    124.62 o 
   1   3  21      458.29      402.98    227.88 o 
  -6   0  22       18.91      -46.11    136.05 o 
  -5   0  22      387.45      685.95    152.41 o 
  -4   0  22      556.11      883.60    155.51 o 
  -3   0  22      177.53      195.46    134.47 o 
   1   0  22       34.11      144.88    212.72 o 
   2   0  22      113.33      124.10    212.11 o 
  -6   1  22      145.49      172.75    102.94 o 
  -5   1  22        3.01       20.03    131.82 o 
  -4   1  22       54.23       49.61    121.02 o 
  -3   1  22       37.81       31.14    113.89 o 
  -2   1  22       33.15       76.37    119.67 o 
  -1   1  22       24.99       14.67    123.20 o 
   0   1  22      173.38      277.66    128.00 o 
   1   1  22        3.18       -5.87    199.62 o 
   2   1  22       21.74       93.25    154.31 o 
  -5   2  22       20.64       51.35    118.71 o 
  -4   2  22      122.62       96.82    122.83 o 
  -3   2  22       49.25       56.46    114.49 o 
  -2   2  22      225.17      198.58    121.31 o 
  -1   2  22      250.31      284.22    135.47 o 
   0   2  22        3.70       19.04    112.09 o 
   1   2  22        4.60      -20.49    229.46 o 
  -4   1  23      127.42      152.97    139.11 o 
  -3   1  23       44.52       57.55    134.44 o 
  -2   1  23      124.99       17.24    138.54 o 
  -1   1  23        8.39       76.96    135.83 o 
   0   1  23       50.80      -43.21    391.33 o 
                                                 
